# Supplementary material for: Poly[[triaqua­[μ4-N-(4-carboxyl­ato­phenyl)­iminodiacetato]sodium(I)zinc(II)] dihydrate]
Source: Acta Crystallogr Sect E Struct Rep Online. 2008 Nov 13;64(Pt 12):m1523. doi: 10.1107/S1600536808036441 (PMC2959866; doi:10.1107/S1600536808036441)
Supplement: Supplementary file 1 [file e-64-m1523-sup1.cif]

##############################################################################
###                                                                        ###
###        Electronic paper (Acta Crystallographica Section E)             ###
###                                                                        ###
##############################################################################
#                                                                            #
# This CIF contains the data in a paper accepted for publication in Acta     #
# Crystallographica Section E. It conforms to the requirements of Notes      #
# for Authors for Section E, and has been peer reviewed under the auspices   #
# of the IUCr Commission on Journals.                                        #
#                                                                            #
# Full details of the Crystallographic Information File format               #
# are given in the paper "The Crystallographic Information File (CIF):       #
# a New Standard Archive File for Crystallography" by S. R. Hall, F. H.      #
# Allen and I. D. Brown [Acta Cryst. (1991), A47, 655-685].                  #
#                                                                            #
# The current version of the core CIF dictionary is obtainable from          #
# ftp://ftp.iucr.org/pub/cif_core.dic. The current version number is 2.4.    #
#                                                                            #
# Software is freely available for graphical display of the structure(s) in  #
# this CIF.  For information consult the CIF home page http://www.iucr.org/  #
# cif/home.html                                                              #
#                                                                            #
# This file may be used for bona fide research purposes within the           #
# scientific community so long as proper attribution is given to the journal # 
# article from which it was obtained.                                        #
#                                                                            #
##############################################################################
                                             
data_global
_journal_date_recd_electronic     2008-11-03
_journal_date_accepted     2008-11-06
_journal_name_full     'Acta Crystallographica, Section E'
_journal_year     2008
_journal_volume     64
_journal_issue     12
_journal_page_first     m1523
_journal_page_last     m1523
_journal_paper_category     QM
_journal_coeditor_code     NG2512
_publ_contact_author_name     'Prof. Dong-Sheng Ma'
_publ_contact_author_address
;
College of Chemistry and Materials Science
Heilongjiang University
Harbin 150080
People's Republic of China
;
_publ_contact_author_email     hgf1000@163.com
_publ_contact_author_fax     '(86)451 8660 9151'
_publ_contact_author_phone     '(86)451 8660 9001'
_publ_section_title
;
Poly[[triaqua[\m~4~-N-(4-carboxylatophenyl)iminodiacetato]sodium(I)zinc(II)]
dihydrate]
;
loop_
    _publ_author_name
    _publ_author_footnote
    _publ_author_address
    'Ma, Dong-Sheng' .
;
College of Chemistry and Materials Science
Heilongjiang University
Harbin 150080
People's Republic of China
;
data_I
_chemical_name_systematic
;
Poly[[triaqua[\m~4~-N-(4-carboxylatophenyl)iminodiacetato]sodium(I)zinc(II)]
dihydrate]
;
_chemical_name_common     ?
_chemical_formula_moiety     'C11 H14 N Na O9 Zn, 2(H2 O)'
_chemical_formula_sum     'C11 H18 N Na O11 Zn'
_chemical_formula_iupac     '[Na Zn (C11 H8 N O6) (H2 O)3], 2H2 O'
_chemical_formula_weight     428.62
_chemical_melting_point     ?
_symmetry_cell_setting     Triclinic
_symmetry_space_group_name_H-M     'P -1'
_symmetry_space_group_name_Hall     '-P 1'
loop_
    _symmetry_equiv_pos_as_xyz
    'x, y, z'
    '-x, -y, -z'
_cell_length_a     7.925(4)
_cell_length_b     8.989(6)
_cell_length_c     11.726(6)
_cell_angle_alpha     96.28(3)
_cell_angle_beta     98.63(2)
_cell_angle_gamma     98.97(2)
_cell_volume     808.1(8)
_cell_formula_units_Z     2
_cell_measurement_reflns_used     7215
_cell_measurement_theta_min     3.10
_cell_measurement_theta_max     27.47
_cell_measurement_temperature     291(2)
_exptl_crystal_description     block
_exptl_crystal_colour     colorless
_exptl_crystal_size_max     0.22
_exptl_crystal_size_mid     0.18
_exptl_crystal_size_min     0.16
_exptl_crystal_density_diffrn     1.762
_exptl_crystal_density_meas     ?
_exptl_crystal_density_method     'not measured'
_exptl_crystal_F_000     440
_exptl_absorpt_coefficient_mu     1.606
_exptl_absorpt_correction_type     Multi-scan
_exptl_absorpt_process_details     '(ABSCOR; Higashi, 1995)'
_exptl_absorpt_correction_T_min     0.7179
_exptl_absorpt_correction_T_max     0.7820
_exptl_special_details
;
;
_diffrn_ambient_temperature     291(2)
_diffrn_radiation_type     MoK\a
_diffrn_radiation_wavelength     0.71073
_diffrn_radiation_source     'fine-focus sealed tube'
_diffrn_radiation_monochromator     graphite
_diffrn_measurement_device_type     'Rigaku R-AXIS RAPID'
_diffrn_measurement_method     \w
_diffrn_detector_area_resol_mean     ?
_diffrn_reflns_number     8055
_diffrn_reflns_av_R_equivalents     0.0209
_diffrn_reflns_av_sigmaI/netI     0.0264
_diffrn_reflns_theta_min     3.10
_diffrn_reflns_theta_max     27.48
_diffrn_reflns_theta_full     27.48
_diffrn_measured_fraction_theta_max     0.989
_diffrn_measured_fraction_theta_full     0.989
_diffrn_reflns_limit_h_min     -10
_diffrn_reflns_limit_h_max     9
_diffrn_reflns_limit_k_min     -11
_diffrn_reflns_limit_k_max     11
_diffrn_reflns_limit_l_min     -14
_diffrn_reflns_limit_l_max     15
_diffrn_standards_number     0
_diffrn_standards_interval_count     0
_diffrn_standards_interval_time     0
_diffrn_standards_decay_%     0
_refine_special_details
;
Refinement of <i>F</i>^2^ against ALL reflections. The weighted <i>R</i>-factor
<i>wR</i> and goodness of fit <i>S</i> are based on <i>F</i>^2^, conventional
<i>R</i>-factors <i>R</i> are based on <i>F</i>, with <i>F</i> set to zero for
negative <i>F</i>^2^. The threshold expression of <i>F</i>^2^ >
\s(<i>F</i>^2^) is used only for calculating <i>R</i>-factors(gt) <i>etc</i>.
and is not relevant to the choice of reflections for refinement.
<i>R</i>-factors based on <i>F</i>^2^ are statistically about twice as large
as those based on <i>F</i>, and <i>R</i>- factors based on ALL data will be
even larger.
;
_reflns_number_total     3668
_reflns_number_gt     3320
_reflns_threshold_expression     I>2\s(I)
_refine_ls_structure_factor_coef     Fsqd
_refine_ls_matrix_type     full
_refine_ls_R_factor_all     0.0301
_refine_ls_R_factor_gt     0.0260
_refine_ls_wR_factor_gt     0.0631
_refine_ls_wR_factor_ref     0.0647
_refine_ls_goodness_of_fit_ref     1.105
_refine_ls_restrained_S_all     1.105
_refine_ls_number_reflns     3668
_refine_ls_number_parameters     226
_refine_ls_number_restraints     0
_refine_ls_hydrogen_treatment     constr
_refine_ls_weighting_scheme     calc
_refine_ls_weighting_details
         'calc w=1/[\s^2^(Fo^2^)+(0.0288P)^2^+0.3237P] where P=(Fo^2^+2Fc^2^)/3'
_atom_sites_solution_hydrogens     geom
_atom_sites_solution_primary     direct
_atom_sites_solution_secondary     difmap
_refine_ls_shift/su_max     0.001
_refine_ls_shift/su_mean     0.000
_refine_diff_density_max     0.281
_refine_diff_density_min     -0.438
_refine_ls_extinction_method     none
_refine_ls_extinction_coef     ?
loop_
    _atom_type_symbol
    _atom_type_description
    _atom_type_scat_dispersion_real
    _atom_type_scat_dispersion_imag
    _atom_type_scat_source
    'C' 'C' 0.0033 0.0016
                         'International Tables Vol C Tables 4.2.6.8 and 6.1.1.4'
    'H' 'H' 0.0000 0.0000
                         'International Tables Vol C Tables 4.2.6.8 and 6.1.1.4'
    'N' 'N' 0.0061 0.0033
                         'International Tables Vol C Tables 4.2.6.8 and 6.1.1.4'
    'O' 'O' 0.0106 0.0060
                         'International Tables Vol C Tables 4.2.6.8 and 6.1.1.4'
    'Zn' 'Zn' 0.2839 1.4301
                         'International Tables Vol C Tables 4.2.6.8 and 6.1.1.4'
    'Na' 'Na' 0.0362 0.0249
                         'International Tables Vol C Tables 4.2.6.8 and 6.1.1.4'
_computing_data_collection     'RAPID-AUTO (Rigaku, 1998)'
_computing_cell_refinement     'RAPID-AUTO (Rigaku, 1998)'
_computing_data_reduction     'CrystalStructure (Rigaku/MSC, 2002)'
_computing_structure_solution     'SHELXS97 (Sheldrick, 2008)'
_computing_structure_refinement     'SHELXL97 (Sheldrick, 2008)'
_computing_molecular_graphics     'SHELXTL (Sheldrick, 2008)'
_computing_publication_material     'SHELXL97 (Sheldrick, 2008)'
loop_
    _atom_site_type_symbol
    _atom_site_label
    _atom_site_fract_x
    _atom_site_fract_y
    _atom_site_fract_z
    _atom_site_U_iso_or_equiv
    _atom_site_adp_type
    _atom_site_calc_flag
    _atom_site_refinement_flags
    _atom_site_occupancy
    _atom_site_disorder_assembly
    _atom_site_disorder_group
    C C1 0.5758(2) 0.2908(2) 0.70951(15) 0.0234(4) Uani d . 1 . .
    C C2 0.4639(2) 0.1504(2) 0.73561(15) 0.0228(4) Uani d . 1 . .
    H H1 0.4196 0.1764 0.8066 0.027 Uiso calc R 1 . .
    H H2 0.3653 0.1200 0.6730 0.027 Uiso calc R 1 . .
    C C3 0.5765(2) -0.1842(2) 0.59130(15) 0.0225(4) Uani d . 1 . .
    C C4 0.4695(2) -0.1219(2) 0.67581(15) 0.0249(4) Uani d . 1 . .
    H H8 0.3614 -0.1063 0.6318 0.030 Uiso calc R 1 . .
    H H7 0.4413 -0.1979 0.7259 0.030 Uiso calc R 1 . .
    C C5 0.6392(2) 0.00980(19) 0.86167(14) 0.0189(3) Uani d . 1 . .
    C C6 0.6706(2) 0.13196(19) 0.95095(15) 0.0223(3) Uani d . 1 . .
    H H3 0.6319 0.2219 0.9372 0.027 Uiso calc R 1 . .
    C C7 0.7589(2) 0.1201(2) 1.05973(15) 0.0232(4) Uani d . 1 . .
    H H4 0.7757 0.2014 1.1189 0.028 Uiso calc R 1 . .
    C C8 0.8230(2) -0.0111(2) 1.08227(14) 0.0210(3) Uani d . 1 . .
    C C9 0.7931(2) -0.1318(2) 0.99287(16) 0.0247(4) Uani d . 1 . .
    H H5 0.8350 -0.2205 1.0063 0.030 Uiso calc R 1 . .
    C C10 0.7025(2) -0.1227(2) 0.88446(15) 0.0237(4) Uani d . 1 . .
    H H6 0.6834 -0.2053 0.8261 0.028 Uiso calc R 1 . .
    C C11 0.9258(2) -0.0177(2) 1.19854(15) 0.0223(4) Uani d . 1 . .
    N N1 0.5524(2) 0.02088(16) 0.74928(12) 0.0218(3) Uani d . 1 . .
    Na Na1 0.70264(10) 0.49576(8) 0.57052(7) 0.02913(17) Uani d . 1 . .
    O O1 0.52052(19) 0.41253(16) 0.71895(12) 0.0337(3) Uani d . 1 . .
    O O2 0.71665(17) 0.27959(15) 0.67283(12) 0.0294(3) Uani d . 1 . .
    O O3 0.70204(18) -0.09667(16) 0.56440(12) 0.0310(3) Uani d . 1 . .
    O O4 0.53062(19) -0.31883(15) 0.54829(12) 0.0340(3) Uani d . 1 . .
    O O5 0.9395(2) 0.08672(16) 1.28035(11) 0.0331(3) Uani d . 1 . .
    O O6 1.00014(17) -0.13340(15) 1.21007(11) 0.0272(3) Uani d . 1 . .
    O O7 0.9495(2) 0.17005(17) 0.52465(12) 0.0381(3) Uani d . 1 . .
    H H9 0.9528 0.1236 0.4581 0.057 Uiso d R 1 . .
    H H10 1.0276 0.2489 0.5443 0.057 Uiso d R 1 . .
    O O8 0.9626(2) 0.60310(17) 0.69752(13) 0.0380(3) Uani d . 1 . .
    H H12 0.9924 0.6993 0.7101 0.057 Uiso d R 1 . .
    H H11 0.9728 0.5703 0.7630 0.057 Uiso d R 1 . .
    O O9 0.81948(19) 0.56713(17) 0.40602(13) 0.0371(3) Uani d . 1 . .
    H H13 0.8786 0.5073 0.3756 0.056 Uiso d R 1 . .
    H H14 0.7250 0.5671 0.3609 0.056 Uiso d R 1 . .
    O O10 0.6141(3) 0.4735(3) 0.09255(19) 0.0770(7) Uani d . 1 . .
    H H15 1.0046 0.6401 0.1287 0.116 Uiso d R 1 . .
    H H16 0.8541 0.5354 0.0951 0.116 Uiso d R 1 . .
    O O11 0.9641(2) 0.54605(19) 0.10841(14) 0.0459(4) Uani d . 1 . .
    H H17 0.5653 0.5064 0.1476 0.069 Uiso d R 1 . .
    H H18 0.5412 0.4016 0.0505 0.069 Uiso d R 1 . .
    Zn Zn1 0.81967(3) 0.09629(2) 0.651229(17) 0.02072(7) Uani d . 1 . .
loop_
    _atom_site_aniso_label
    _atom_site_aniso_U_11
    _atom_site_aniso_U_22
    _atom_site_aniso_U_33
    _atom_site_aniso_U_12
    _atom_site_aniso_U_13
    _atom_site_aniso_U_23
    C1 0.0252(9) 0.0272(9) 0.0201(8) 0.0090(7) 0.0039(7) 0.0070(7)
    C2 0.0215(8) 0.0277(9) 0.0206(8) 0.0076(7) 0.0028(7) 0.0054(7)
    C3 0.0231(9) 0.0225(8) 0.0186(8) 0.0043(7) -0.0058(7) 0.0019(6)
    C4 0.0249(9) 0.0242(9) 0.0217(8) -0.0020(7) 0.0002(7) 0.0000(7)
    C5 0.0194(8) 0.0215(8) 0.0163(7) 0.0018(6) 0.0045(6) 0.0046(6)
    C6 0.0267(9) 0.0198(8) 0.0210(8) 0.0070(7) 0.0020(7) 0.0037(6)
    C7 0.0248(9) 0.0239(9) 0.0198(8) 0.0040(7) 0.0018(7) 0.0005(7)
    C8 0.0181(8) 0.0269(9) 0.0189(8) 0.0032(7) 0.0043(7) 0.0070(7)
    C9 0.0289(9) 0.0217(8) 0.0260(9) 0.0080(7) 0.0058(8) 0.0077(7)
    C10 0.0319(9) 0.0209(8) 0.0193(8) 0.0073(7) 0.0054(7) 0.0013(6)
    C11 0.0172(8) 0.0266(9) 0.0226(8) -0.0008(7) 0.0031(7) 0.0085(7)
    N1 0.0267(8) 0.0208(7) 0.0165(6) 0.0044(6) -0.0005(6) 0.0019(5)
    Na1 0.0296(4) 0.0250(4) 0.0319(4) 0.0013(3) 0.0037(3) 0.0070(3)
    O1 0.0411(8) 0.0296(7) 0.0385(8) 0.0181(6) 0.0157(7) 0.0107(6)
    O2 0.0273(7) 0.0265(7) 0.0412(8) 0.0108(5) 0.0144(6) 0.0143(6)
    O3 0.0303(7) 0.0297(7) 0.0298(7) -0.0017(6) 0.0099(6) -0.0067(5)
    O4 0.0383(8) 0.0212(7) 0.0369(8) 0.0023(6) -0.0018(6) -0.0049(6)
    O5 0.0431(8) 0.0325(7) 0.0206(6) 0.0053(6) -0.0041(6) 0.0043(5)
    O6 0.0240(6) 0.0305(7) 0.0269(6) 0.0076(5) -0.0019(5) 0.0081(5)
    O7 0.0432(9) 0.0404(8) 0.0272(7) -0.0084(7) 0.0159(6) -0.0012(6)
    O8 0.0471(9) 0.0291(7) 0.0329(7) 0.0003(6) -0.0020(7) 0.0049(6)
    O9 0.0320(8) 0.0427(9) 0.0359(8) 0.0032(6) 0.0076(6) 0.0048(6)
    O10 0.0630(13) 0.0963(18) 0.0657(13) 0.0182(12) 0.0178(11) -0.0318(12)
    O11 0.0583(10) 0.0381(9) 0.0392(8) 0.0073(8) 0.0024(8) 0.0052(7)
    Zn1 0.02166(11) 0.02060(11) 0.01927(10) 0.00437(7) 0.00116(8) 0.00223(7)
_geom_special_details
;
All e.s.d.'s (except the e.s.d. in the dihedral angle between two l.s. planes)
are estimated using the full covariance matrix. The cell e.s.d.'s are taken
into account individually in the estimation of e.s.d.'s in distances, angles
and torsion angles; correlations between e.s.d.'s in cell parameters are only
used when they are defined by crystal symmetry. An approximate (isotropic)
treatment of cell e.s.d.'s is used for estimating e.s.d.'s involving l.s.
planes.
;
loop_
    _geom_bond_atom_site_label_1
    _geom_bond_atom_site_label_2
    _geom_bond_site_symmetry_2
    _geom_bond_distance
    _geom_bond_publ_flag
    C1 O1 . 1.240(2) ?
    C1 O2 . 1.269(2) ?
    C1 C2 . 1.513(3) ?
    C2 N1 . 1.461(2) ?
    C2 H1 . 0.9700 ?
    C2 H2 . 0.9700 ?
    C3 O4 . 1.235(2) ?
    C3 O3 . 1.270(2) ?
    C3 C4 . 1.514(3) ?
    C4 N1 . 1.465(2) ?
    C4 H8 . 0.9700 ?
    C4 H7 . 0.9700 ?
    C5 C6 . 1.396(2) ?
    C5 C10 . 1.399(2) ?
    C5 N1 . 1.413(2) ?
    C6 C7 . 1.383(2) ?
    C6 H3 . 0.9300 ?
    C7 C8 . 1.391(3) ?
    C7 H4 . 0.9300 ?
    C8 C9 . 1.389(3) ?
    C8 C11 . 1.492(2) ?
    C9 C10 . 1.380(3) ?
    C9 H5 . 0.9300 ?
    C10 H6 . 0.9300 ?
    C11 O5 . 1.246(2) ?
    C11 O6 . 1.283(2) ?
    Na1 O4 1_565 2.3239(19) ?
    Na1 O8 . 2.353(2) ?
    Na1 O9 . 2.3687(19) ?
    Na1 O4 2_656 2.3901(19) ?
    Na1 O2 . 2.4009(19) ?
    Na1 O1 . 2.5245(19) ?
    Na1 Na1 2_666 3.401(2) ?
    Na1 H14 . 2.6320 ?
    O2 Zn1 . 1.9584(16) ?
    O3 Zn1 . 1.9336(17) ?
    O4 Na1 1_545 2.3239(19) ?
    O4 Na1 2_656 2.3901(19) ?
    O6 Zn1 2_757 1.9574(15) ?
    O7 Zn1 . 2.0400(16) ?
    O7 H9 . 0.8500 ?
    O7 H10 . 0.8500 ?
    O8 H12 . 0.8500 ?
    O8 H11 . 0.8500 ?
    O9 H13 . 0.8500 ?
    O9 H14 . 0.8500 ?
    O10 H17 . 0.8498 ?
    O10 H18 . 0.8504 ?
    O11 H15 . 0.8504 ?
    O11 H16 . 0.8499 ?
    Zn1 O6 2_757 1.9574(15) ?
loop_
    _geom_angle_atom_site_label_1
    _geom_angle_atom_site_label_2
    _geom_angle_atom_site_label_3
    _geom_angle_site_symmetry_1
    _geom_angle_site_symmetry_3
    _geom_angle
    _geom_angle_publ_flag
    O1 C1 O2 . . 122.18(17) ?
    O1 C1 C2 . . 117.99(17) ?
    O2 C1 C2 . . 119.71(16) ?
    N1 C2 C1 . . 114.73(15) ?
    N1 C2 H1 . . 108.6 ?
    C1 C2 H1 . . 108.6 ?
    N1 C2 H2 . . 108.6 ?
    C1 C2 H2 . . 108.6 ?
    H1 C2 H2 . . 107.6 ?
    O4 C3 O3 . . 123.36(18) ?
    O4 C3 C4 . . 116.88(17) ?
    O3 C3 C4 . . 119.70(16) ?
    N1 C4 C3 . . 115.30(15) ?
    N1 C4 H8 . . 108.4 ?
    C3 C4 H8 . . 108.4 ?
    N1 C4 H7 . . 108.4 ?
    C3 C4 H7 . . 108.4 ?
    H8 C4 H7 . . 107.5 ?
    C6 C5 C10 . . 118.34(15) ?
    C6 C5 N1 . . 121.25(15) ?
    C10 C5 N1 . . 120.35(15) ?
    C7 C6 C5 . . 120.44(16) ?
    C7 C6 H3 . . 119.8 ?
    C5 C6 H3 . . 119.8 ?
    C6 C7 C8 . . 121.26(17) ?
    C6 C7 H4 . . 119.4 ?
    C8 C7 H4 . . 119.4 ?
    C9 C8 C7 . . 118.10(16) ?
    C9 C8 C11 . . 121.76(16) ?
    C7 C8 C11 . . 120.11(16) ?
    C10 C9 C8 . . 121.31(16) ?
    C10 C9 H5 . . 119.3 ?
    C8 C9 H5 . . 119.3 ?
    C9 C10 C5 . . 120.52(16) ?
    C9 C10 H6 . . 119.7 ?
    C5 C10 H6 . . 119.7 ?
    O5 C11 O6 . . 121.83(16) ?
    O5 C11 C8 . . 120.69(16) ?
    O6 C11 C8 . . 117.47(16) ?
    C5 N1 C2 . . 117.69(14) ?
    C5 N1 C4 . . 116.93(14) ?
    C2 N1 C4 . . 115.93(14) ?
    O4 Na1 O8 1_565 . 108.97(7) ?
    O4 Na1 O9 1_565 . 87.74(7) ?
    O8 Na1 O9 . . 92.08(7) ?
    O4 Na1 O4 1_565 2_656 87.66(7) ?
    O8 Na1 O4 . 2_656 162.99(6) ?
    O9 Na1 O4 . 2_656 92.12(7) ?
    O4 Na1 O2 1_565 . 138.34(6) ?
    O8 Na1 O2 . . 84.49(6) ?
    O9 Na1 O2 . . 132.16(6) ?
    O4 Na1 O2 2_656 . 80.48(7) ?
    O4 Na1 O1 1_565 . 85.66(6) ?
    O8 Na1 O1 . . 98.94(7) ?
    O9 Na1 O1 . . 168.52(6) ?
    O4 Na1 O1 2_656 . 78.25(7) ?
    O2 Na1 O1 . . 52.90(5) ?
    O4 Na1 Na1 1_565 2_666 44.60(5) ?
    O8 Na1 Na1 . 2_666 153.40(6) ?
    O9 Na1 Na1 . 2_666 89.94(6) ?
    O4 Na1 Na1 2_656 2_666 43.06(5) ?
    O2 Na1 Na1 . 2_666 113.22(5) ?
    O1 Na1 Na1 . 2_666 78.77(6) ?
    O4 Na1 H14 1_565 . 75.5 ?
    O8 Na1 H14 . . 109.2 ?
    O9 Na1 H14 . . 18.6 ?
    O4 Na1 H14 2_656 . 77.8 ?
    O2 Na1 H14 . . 138.5 ?
    O1 Na1 H14 . . 149.9 ?
    Na1 Na1 H14 2_666 . 71.4 ?
    C1 O1 Na1 . . 87.44(12) ?
    C1 O2 Zn1 . . 127.16(12) ?
    C1 O2 Na1 . . 92.39(10) ?
    Zn1 O2 Na1 . . 134.30(7) ?
    C3 O3 Zn1 . . 126.24(12) ?
    C3 O4 Na1 . 1_545 124.19(12) ?
    C3 O4 Na1 . 2_656 143.46(12) ?
    Na1 O4 Na1 1_545 2_656 92.34(7) ?
    C11 O6 Zn1 . 2_757 111.56(12) ?
    Zn1 O7 H9 . . 128.8 ?
    Zn1 O7 H10 . . 117.0 ?
    H9 O7 H10 . . 112.8 ?
    Na1 O8 H12 . . 119.1 ?
    Na1 O8 H11 . . 114.2 ?
    H12 O8 H11 . . 107.7 ?
    Na1 O9 H13 . . 116.7 ?
    Na1 O9 H14 . . 98.5 ?
    H13 O9 H14 . . 111.0 ?
    H17 O10 H18 . . 106.8 ?
    H15 O11 H16 . . 107.9 ?
    O3 Zn1 O6 . 2_757 128.18(6) ?
    O3 Zn1 O2 . . 125.40(7) ?
    O6 Zn1 O2 2_757 . 100.31(7) ?
    O3 Zn1 O7 . . 97.01(7) ?
    O6 Zn1 O7 2_757 . 103.35(7) ?
    O2 Zn1 O7 . . 93.95(7) ?
loop_
    _geom_hbond_atom_site_label_D
    _geom_hbond_atom_site_label_H
    _geom_hbond_atom_site_label_A
    _geom_hbond_site_symmetry_A
    _geom_hbond_distance_DH
    _geom_hbond_distance_HA
    _geom_hbond_distance_DA
    _geom_hbond_angle_DHA
    O7 H10 O9 2_766 0.85 1.87 2.716(3) 173.6
    O7 H9 O5 1_554 0.85 2.06 2.867(2) 158.6
    O8 H12 O5 2_767 0.85 1.90 2.748(3) 173.4
    O8 H11 O11 2_766 0.85 1.97 2.798(2) 162.9
    O9 H14 O1 2_666 0.85 2.07 2.910(2) 168.3
    O9 H13 O8 2_766 0.85 1.96 2.801(2) 171.5
    O10 H17 O1 2_666 0.85 1.92 2.762(3) 173.9
    O10 H18 O10 2_665 0.85 2.41 2.744(5) 104.0
    O11 H15 O6 1_564 0.85 2.16 2.949(3) 154.2
    O11 H16 O10 . 0.85 1.89 2.721(3) 165.0
