# Supplementary material for: Poly[[triaqua­[μ4-N-(4-carboxyl­ato­phenyl)­iminodiacetato]sodium(I)zinc(II)] dihydrate]
Source: Acta Crystallogr Sect E Struct Rep Online. 2008 Nov 13;64(Pt 12):m1523. doi: 10.1107/S1600536808036441 (PMC2959866; doi:10.1107/S1600536808036441)
Supplement: Supplementary file 2 [file e-64-m1523-Isup2.hkl]

# 
# h,k,l, Fc-squared, Fo-squared, sigma(Fo-squared) and status flag 
# 
data_I
_shelx_title ' shelxl in P-1' 
_shelx_refln_list_code          4 
_shelx_F_calc_maximum      137.77 
_exptl_crystal_F_000       440.00 
_reflns_d_resolution_high  0.7702 
 
loop_ 
 _symmetry_equiv_pos_as_xyz 
 'x, y, z' 
 '-x, -y, -z' 
 
_cell_length_a     7.9246 
_cell_length_b     8.9886 
_cell_length_c    11.7257 
_cell_angle_alpha  96.282 
_cell_angle_beta   98.626 
_cell_angle_gamma  98.972 
 
_shelx_F_squared_multiplier     1.000 
 
loop_ 
 _refln_index_h 
 _refln_index_k 
 _refln_index_l 
 _refln_F_squared_calc 
 _refln_F_squared_meas 
 _refln_F_squared_sigma 
 _refln_observed_status 
   2   0   0      157.38      155.83      2.08 o 
   3   0   0      173.78      153.80      4.45 o 
   4   0   0     1115.53     1185.92     12.20 o 
   5   0   0      410.23      406.30     19.27 o 
   6   0   0     1037.90     1010.95     13.26 o 
   7   0   0       26.79       29.55      2.94 o 
   8   0   0     1086.16     1058.29     30.66 o 
   9   0   0      187.93      205.77      6.12 o 
  -9   1   0        0.86        4.43      1.93 o 
  -8   1   0      497.59      504.04      8.28 o 
  -7   1   0      234.38      250.44      7.65 o 
  -6   1   0       37.54       51.72      6.30 o 
  -5   1   0     1004.30      980.60     11.21 o 
  -4   1   0        1.24        1.83      1.66 o 
  -3   1   0      799.25      726.95      8.97 o 
  -2   1   0     2274.19     2349.83     36.42 o 
  -1   1   0       98.13       88.47      1.34 o 
   1   1   0     2886.52     2774.93     29.92 o 
   2   1   0      190.08      190.74      3.39 o 
   3   1   0     1335.99     1316.45     13.36 o 
   4   1   0      284.03      255.78      4.07 o 
   5   1   0      286.64      277.36      5.02 o 
   6   1   0      550.99      548.36      7.39 o 
   7   1   0        1.28        2.17      3.09 o 
   8   1   0      164.81      162.73      4.37 o 
   9   1   0       40.91       47.48      4.03 o 
  -9   2   0       54.38       51.09      5.21 o 
  -8   2   0      223.26      220.01      4.67 o 
  -7   2   0     1184.49     1182.19     17.14 o 
  -6   2   0      192.93      188.93      3.55 o 
  -5   2   0      256.06      287.68      8.07 o 
  -4   2   0      135.58      130.00      2.08 o 
  -3   2   0      276.61      323.21      7.13 o 
  -2   2   0     8611.35     8267.50    109.96 o 
  -1   2   0      330.47      313.85      2.96 o 
   0   2   0     6197.39     6201.28     89.40 o 
   1   2   0     4143.74     4002.77     51.04 o 
   2   2   0     2653.76     2672.37     31.09 o 
   3   2   0       44.86       71.53      4.52 o 
   4   2   0      932.48      930.91     11.66 o 
   5   2   0        3.37        2.27      2.25 o 
   6   2   0     1737.33     1688.96     34.12 o 
   7   2   0      404.26      427.40      7.05 o 
   8   2   0       61.77       57.66      7.01 o 
   9   2   0       62.21       73.35     10.84 o 
  -9   3   0        4.41        6.53      2.20 o 
  -8   3   0      113.72      124.41      8.67 o 
  -7   3   0      614.27      597.68      7.42 o 
  -6   3   0      482.64      479.06      5.57 o 
  -5   3   0       90.25       96.59      2.54 o 
  -4   3   0     1381.63     1294.23     14.42 o 
  -3   3   0      957.41     1084.33      8.48 o 
  -2   3   0        3.70        6.61      0.92 o 
  -1   3   0     1040.91     1038.59     17.07 o 
   0   3   0     4034.71     4057.96     55.17 o 
   1   3   0       12.01        6.18      1.47 o 
   2   3   0     1436.24     1342.39     31.89 o 
   3   3   0      114.95      106.73      6.56 o 
   4   3   0     2606.43     2691.13     36.88 o 
   5   3   0      323.01      321.49      5.74 o 
   6   3   0        1.25        4.75      2.17 o 
   7   3   0       71.82       66.07      6.63 o 
   8   3   0        1.37        2.23      3.53 o 
   9   3   0        3.48        4.73      3.81 o 
  -9   4   0      100.12       95.76      3.46 o 
  -8   4   0        6.65        4.12      1.73 o 
  -7   4   0       66.32       64.03      5.91 o 
  -6   4   0     1583.57     1596.50     21.23 o 
  -5   4   0      243.08      257.23      9.02 o 
  -4   4   0       49.34       47.29      1.73 o 
  -3   4   0      920.22      849.89      7.51 o 
  -2   4   0      997.90      960.72      8.74 o 
  -1   4   0     4385.95     4288.29    118.55 o 
   0   4   0     2500.09     2463.59     49.11 o 
   1   4   0       88.90       72.03      8.78 o 
   2   4   0      609.25      602.17     16.31 o 
   3   4   0      647.42      632.10      8.59 o 
   4   4   0     1674.78     1659.46     23.56 o 
   5   4   0      518.82      498.58     11.65 o 
   6   4   0       74.23       84.24      4.75 o 
   7   4   0      239.39      265.50     12.08 o 
   8   4   0      164.06      171.51     11.20 o 
  -9   5   0      106.23      100.74      6.19 o 
  -8   5   0      300.71      305.05     14.63 o 
  -7   5   0      122.33      130.25      3.77 o 
  -6   5   0       81.85       92.53      4.14 o 
  -5   5   0      113.14      120.56      2.74 o 
  -4   5   0       45.28       40.77      2.01 o 
  -3   5   0       57.20       44.84      1.95 o 
  -2   5   0     5138.93     5150.93     62.19 o 
  -1   5   0      143.30      152.71     17.83 o 
   0   5   0     3512.17     3539.98     66.37 o 
   1   5   0        9.22       21.59      4.64 o 
   2   5   0      748.81      706.34     17.12 o 
   3   5   0      141.96      150.49      5.50 o 
   4   5   0      354.36      398.40      7.61 o 
   5   5   0        3.13        5.93      6.27 o 
   6   5   0      523.91      542.94     11.83 o 
   7   5   0       53.26       55.77      8.74 o 
   8   5   0      112.12      129.31      5.81 o 
  -9   6   0       36.05       40.69      7.07 o 
  -8   6   0      241.40      234.16      9.71 o 
  -7   6   0       46.34       45.80      3.16 o 
  -6   6   0      170.24      185.03      4.50 o 
  -5   6   0      459.94      472.33      7.91 o 
  -4   6   0       72.42       75.08      3.08 o 
  -3   6   0      727.89      733.46      9.02 o 
  -2   6   0      689.14      701.07     10.29 o 
  -1   6   0       53.74       59.80      7.91 o 
   0   6   0      198.80      185.92      9.02 o 
   1   6   0     1703.90     1655.80     22.54 o 
   2   6   0      172.38      169.84      6.20 o 
   3   6   0      587.83      554.38      9.83 o 
   4   6   0       52.75       59.24      9.04 o 
   5   6   0      115.81      127.14      6.58 o 
   6   6   0      250.83      256.16     12.05 o 
   7   6   0        2.49       -0.96      3.13 o 
  -9   7   0        6.20        5.69      2.62 o 
  -8   7   0       23.66       22.16      2.90 o 
  -7   7   0      253.99      258.75      8.67 o 
  -6   7   0       24.92       15.93      4.10 o 
  -5   7   0       35.04       36.07      3.92 o 
  -4   7   0      360.49      374.45      6.45 o 
  -3   7   0       10.03       14.51      2.25 o 
  -2   7   0     1642.54     1624.26     18.35 o 
  -1   7   0      163.22      153.11      5.24 o 
   0   7   0      275.06      291.99     22.04 o 
   1   7   0      746.08      777.06     12.86 o 
   2   7   0       13.52       14.69      4.56 o 
   3   7   0        8.77        8.63      3.21 o 
   4   7   0      953.17      909.54     20.72 o 
   5   7   0       24.82       28.62      6.87 o 
   6   7   0       31.86       37.51      5.91 o 
  -8   8   0        0.94       -3.41      3.93 o 
  -7   8   0      191.87      217.26      8.86 o 
  -6   8   0      634.47      612.39     11.74 o 
  -5   8   0      245.97      252.47      5.26 o 
  -4   8   0      294.46      296.71      7.06 o 
  -3   8   0       37.61       34.04      2.88 o 
  -2   8   0      151.87      142.50      7.15 o 
  -1   8   0      345.65      364.52      8.67 o 
   0   8   0      365.14      340.37     13.16 o 
   1   8   0      254.43      242.52      7.43 o 
   2   8   0     1470.61     1434.26     23.24 o 
   3   8   0       98.33      108.11      6.27 o 
   4   8   0      390.42      416.31     16.72 o 
   5   8   0       26.77       20.02      4.60 o 
   6   8   0       25.19       23.64      5.12 o 
  -7   9   0        9.05        5.54      4.59 o 
  -6   9   0      504.74      435.41     24.53 o 
  -5   9   0       94.30       90.07      4.09 o 
  -4   9   0      245.00      243.15     10.58 o 
  -3   9   0      393.13      401.78      8.09 o 
  -2   9   0      140.71      160.11      6.89 o 
  -1   9   0      281.72      282.63     10.26 o 
   0   9   0      307.99      302.87     10.32 o 
   1   9   0       19.24       18.30      5.40 o 
   2   9   0      712.38      683.58     17.33 o 
   3   9   0      160.81      178.51     20.36 o 
   4   9   0       38.89       35.89      5.52 o 
  -6  10   0      126.66      121.11      8.98 o 
  -5  10   0       19.89       24.76      3.49 o 
  -4  10   0        1.99        1.44      3.00 o 
  -3  10   0      272.24      265.49      9.94 o 
  -2  10   0        7.35        8.43      3.07 o 
  -1  10   0       86.50       95.32      8.16 o 
   0  10   0      777.92      732.40     16.14 o 
   1  10   0       37.60       33.77      5.49 o 
   2  10   0      383.23      389.51     23.65 o 
   3  10   0       37.35       34.40      6.01 o 
  -4  11   0        1.54       -3.49      3.49 o 
  -3  11   0       81.07       81.40      7.08 o 
  -2  11   0       34.61       28.73      4.19 o 
  -1  11   0        8.24        4.70      3.55 o 
   0  11   0       64.19       81.40      9.21 o 
   1  11   0      220.95      222.38     10.48 o 
  -1 -11   1        1.07        3.15      4.83 o 
   0 -11   1      163.62      158.43     16.76 o 
   1 -11   1      111.25      115.07      6.86 o 
   2 -11   1      105.24      115.24     10.56 o 
   3 -11   1       83.67       92.07      9.64 o 
   4 -11   1      193.86      220.59      7.98 o 
  -3 -10   1        1.67        1.69      5.85 o 
  -2 -10   1        5.74        6.72      4.62 o 
  -1 -10   1      245.40      266.31      9.73 o 
   0 -10   1      312.46      299.97     11.89 o 
   1 -10   1      579.03      569.14     13.33 o 
   2 -10   1       47.87       46.13      4.05 o 
   3 -10   1        8.28        9.07      3.07 o 
   4 -10   1      100.23      120.03      5.09 o 
   5 -10   1        1.51        0.46      2.72 o 
   6 -10   1       56.73       60.60      4.32 o 
  -5  -9   1      144.30      134.79      8.15 o 
  -4  -9   1      125.43      144.35     10.44 o 
  -3  -9   1       21.43       17.65      4.77 o 
  -2  -9   1       29.74       36.34      5.09 o 
  -1  -9   1       34.39       28.88      4.69 o 
   0  -9   1       65.83       72.97      6.61 o 
   1  -9   1       70.77       91.51      5.51 o 
   2  -9   1      602.56      586.27     10.26 o 
   3  -9   1        5.82        6.43      2.66 o 
   4  -9   1      281.51      300.36      8.24 o 
   5  -9   1      328.44      307.86     13.02 o 
   6  -9   1       39.24       38.88      4.34 o 
   7  -9   1       62.31       53.87      5.09 o 
  -6  -8   1      241.25      261.21     15.78 o 
  -5  -8   1       40.00       35.98      6.37 o 
  -4  -8   1       76.27       65.09      5.62 o 
  -3  -8   1      445.91      450.91     10.91 o 
  -2  -8   1       22.31       29.29      4.24 o 
  -1  -8   1      813.62      809.72     14.46 o 
   0  -8   1      121.30      126.98      5.57 o 
   1  -8   1        0.53        3.50      4.19 o 
   2  -8   1      827.44      818.58     10.67 o 
   3  -8   1      167.79      182.16      5.23 o 
   4  -8   1       21.32       16.89      2.58 o 
   5  -8   1     1428.23     1386.54     18.13 o 
   6  -8   1       20.13       13.07      3.67 o 
   7  -8   1      343.76      332.81     10.18 o 
   8  -8   1      161.89      141.97      7.06 o 
  -7  -7   1        0.07        2.75      3.90 o 
  -6  -7   1      203.76      212.49      9.64 o 
  -5  -7   1      111.08      124.62     10.87 o 
  -4  -7   1      246.45      235.42      7.48 o 
  -3  -7   1       84.75       75.88      4.87 o 
  -2  -7   1     1531.51     1548.37     25.90 o 
  -1  -7   1       28.26       25.89      4.49 o 
   0  -7   1      745.65      742.94     12.12 o 
   1  -7   1        3.22        3.68      6.53 o 
   2  -7   1      478.12      468.87     10.26 o 
   3  -7   1      719.50      704.99     10.86 o 
   4  -7   1       90.35       98.49      6.83 o 
   5  -7   1      241.78      238.90      5.51 o 
   6  -7   1      671.11      628.08     11.71 o 
   7  -7   1        0.18       -2.86      2.86 o 
   8  -7   1      122.46      119.21      4.13 o 
  -7  -6   1       22.65       24.99      4.62 o 
  -6  -6   1      251.97      246.37      7.61 o 
  -5  -6   1     1017.71     1005.75     16.70 o 
  -4  -6   1       32.61       35.06      3.76 o 
  -3  -6   1      121.03      134.65      7.39 o 
  -2  -6   1     1107.21     1080.24     15.67 o 
  -1  -6   1      293.62      306.41      9.78 o 
   0  -6   1     1356.29     1304.35     17.44 o 
   1  -6   1     1631.39     1722.19     22.48 o 
   2  -6   1       78.56       80.79      6.97 o 
   3  -6   1      608.52      595.45      9.16 o 
   4  -6   1      459.26      441.06      6.53 o 
   5  -6   1      542.48      519.88      6.69 o 
   6  -6   1      646.82      633.56      8.51 o 
   7  -6   1      130.55      134.18      4.38 o 
   8  -6   1      192.26      186.87      4.02 o 
   9  -6   1       76.48       64.69      7.20 o 
  -8  -5   1      147.07      137.00      6.25 o 
  -7  -5   1       66.26       64.85     11.70 o 
  -6  -5   1      318.67      314.11     11.88 o 
  -5  -5   1      181.24      222.74     15.44 o 
  -4  -5   1      190.88      167.35      6.04 o 
  -3  -5   1      396.73      403.77      7.50 o 
  -2  -5   1      877.44      851.39     11.62 o 
  -1  -5   1     1142.59     1121.42     14.13 o 
   0  -5   1      248.95      217.49      6.30 o 
   1  -5   1     1802.88     1818.43     22.18 o 
   2  -5   1       11.35       18.40      1.62 o 
   3  -5   1     1035.18     1035.28     11.61 o 
   4  -5   1      407.79      397.13      4.39 o 
   5  -5   1      253.51      253.25      5.28 o 
   6  -5   1      207.49      218.65      7.15 o 
   7  -5   1      373.29      388.02      6.76 o 
   8  -5   1       32.49       28.96      2.69 o 
   9  -5   1      469.53      453.28     15.34 o 
  -8  -4   1       42.53       39.00      5.11 o 
  -7  -4   1      496.70      515.58     17.19 o 
  -6  -4   1      175.86      189.84      9.66 o 
  -5  -4   1      696.57      688.06     10.65 o 
  -4  -4   1      988.81      978.36     17.61 o 
  -3  -4   1        1.00        1.48      1.86 o 
  -2  -4   1       43.22       43.53      3.00 o 
  -1  -4   1      507.79      510.60     14.35 o 
   0  -4   1       15.56       39.01      2.52 o 
   1  -4   1     2227.40     2162.67     27.28 o 
   2  -4   1     8590.65     8744.72    120.51 o 
   3  -4   1      597.33      651.15      7.12 o 
   4  -4   1     1543.90     1548.50     13.34 o 
   5  -4   1      937.88      934.58     24.91 o 
   6  -4   1     1099.96     1115.97     11.27 o 
   7  -4   1       27.07       39.77      4.32 o 
   8  -4   1      274.79      277.44      4.47 o 
  -9  -3   1      126.63      135.83      7.19 o 
  -8  -3   1       24.39       16.97      3.22 o 
  -7  -3   1       40.74       42.53      4.26 o 
  -6  -3   1     1082.09     1071.37     14.93 o 
  -5  -3   1       96.48      106.66      3.75 o 
  -4  -3   1       98.93      103.68      3.87 o 
  -3  -3   1     3656.15     3580.01     47.82 o 
  -2  -3   1     2146.21     2311.05     27.64 o 
  -1  -3   1        7.31       25.15      1.76 o 
   0  -3   1      482.14      535.84      6.09 o 
   1  -3   1      167.22      170.88      3.21 o 
   2  -3   1     2978.44     2855.89     24.48 o 
   3  -3   1     1351.91     1352.15     20.78 o 
   4  -3   1      324.05      363.48      4.49 o 
   5  -3   1     2415.53     2389.64     48.00 o 
   6  -3   1      171.57      173.77      3.21 o 
   7  -3   1      536.87      564.46      9.77 o 
   8  -3   1       64.32       60.37      3.09 o 
   9  -3   1      329.75      311.71      5.14 o 
  -9  -2   1      120.89      124.86     10.77 o 
  -8  -2   1       65.61       74.16      4.91 o 
  -7  -2   1      188.23      173.53      4.69 o 
  -6  -2   1     2241.86     2172.84     31.25 o 
  -5  -2   1      758.28      755.14     11.10 o 
  -4  -2   1      333.03      369.64     10.30 o 
  -3  -2   1       21.52       24.87      2.12 o 
  -2  -2   1       55.34       75.96      2.58 o 
  -1  -2   1     5858.60     5776.09     82.26 o 
   0  -2   1       14.31       10.16      2.20 o 
   1  -2   1      293.94      341.03      3.30 o 
   2  -2   1     9340.30     9283.07    213.89 o 
   3  -2   1     1865.48     1831.96     16.36 o 
   4  -2   1      202.62      213.72      3.13 o 
   5  -2   1      605.48      600.26      6.66 o 
   6  -2   1      277.59      276.20      4.30 o 
   7  -2   1       20.70       17.40      2.85 o 
   8  -2   1      396.24      396.35      6.38 o 
   9  -2   1       19.24       16.30      3.14 o 
  -9  -1   1       34.03       29.41      4.26 o 
  -8  -1   1      143.75      162.73      5.52 o 
  -7  -1   1        1.43        3.78      2.49 o 
  -6  -1   1      170.22      159.19      6.33 o 
  -5  -1   1     3352.16     3239.39     44.91 o 
  -4  -1   1      713.22      730.59      9.20 o 
  -3  -1   1      297.56      213.85      3.08 o 
  -2  -1   1     2334.98     2392.90     28.17 o 
  -1  -1   1      112.49      108.57      2.06 o 
   1  -1   1     1628.94     1643.44     13.23 o 
   2  -1   1      166.12      171.94      2.17 o 
   3  -1   1     1653.22     1497.51     15.85 o 
   4  -1   1     1824.39     1727.12     18.87 o 
   5  -1   1       50.69       50.57      2.59 o 
   6  -1   1      399.83      368.98     14.23 o 
   7  -1   1       53.21       58.93      3.31 o 
   8  -1   1       81.31       90.56      7.01 o 
   9  -1   1      112.20      110.19      4.30 o 
 -10   0   1       67.42       76.19      8.86 o 
  -9   0   1        0.83        2.69      3.20 o 
  -8   0   1      937.60      926.73     23.77 o 
  -7   0   1       87.37       88.51      7.20 o 
  -6   0   1      349.49      355.26      6.82 o 
  -5   0   1       14.70        9.85      2.14 o 
  -4   0   1     1300.56     1282.47     15.20 o 
  -3   0   1       38.31       50.65      2.32 o 
  -2   0   1      472.55      514.89      5.49 o 
   1   0   1     3069.48     2765.34     27.31 o 
   2   0   1      270.77      268.97      2.51 o 
   3   0   1     2722.82     2836.90     31.21 o 
   4   0   1      106.79      109.25      2.09 o 
   5   0   1      377.01      379.32      7.62 o 
   6   0   1       62.20       63.31      5.11 o 
   7   0   1      924.94      924.49     20.86 o 
   8   0   1       35.64       36.95      2.69 o 
   9   0   1      433.77      418.28     25.90 o 
 -10   1   1       30.27       24.30      4.92 o 
  -9   1   1      112.77      106.03      4.28 o 
  -8   1   1       83.99       78.37      6.03 o 
  -7   1   1      631.35      601.67     18.21 o 
  -6   1   1     1346.77     1361.07     23.39 o 
  -5   1   1     1346.76     1319.25     25.15 o 
  -4   1   1      643.75      607.89      9.61 o 
  -3   1   1     1217.17     1320.77     19.70 o 
  -1   1   1     1217.00     1111.38     21.91 o 
   0   1   1     2883.85     2030.81    578.60 o 
   1   1   1     3381.92     3470.31     40.10 o 
   2   1   1     5505.89     5204.19     70.29 o 
   3   1   1       57.47       42.76      1.27 o 
   4   1   1     2382.04     2283.59     26.82 o 
   5   1   1      811.92      814.47      9.80 o 
   6   1   1       63.05       60.11      2.86 o 
   7   1   1      154.24      166.27      6.75 o 
   8   1   1      145.41      143.39      3.73 o 
   9   1   1      136.37      149.78      6.32 o 
 -10   2   1      223.42      216.21      8.67 o 
  -9   2   1       24.61       24.10      2.62 o 
  -8   2   1       23.16       20.41      2.30 o 
  -7   2   1      590.52      584.73      8.88 o 
  -6   2   1      681.74      705.34      9.20 o 
  -5   2   1      788.66      739.19      7.37 o 
  -4   2   1     3559.64     3584.92     39.17 o 
  -3   2   1      165.17      124.61      3.48 o 
  -2   2   1     6123.22     6293.46     64.38 o 
  -1   2   1     2762.26     2678.79     33.06 o 
   0   2   1     1438.49     1448.76     24.08 o 
   1   2   1       85.05      102.35      4.81 o 
   2   2   1        6.74        6.89      1.28 o 
   3   2   1       56.46       63.61      1.84 o 
   4   2   1     1072.98     1035.55     12.38 o 
   5   2   1     2395.44     2419.99     30.30 o 
   6   2   1       10.64        3.91      3.22 o 
   7   2   1      857.35      872.62     26.94 o 
   8   2   1        4.88        7.34      3.39 o 
   9   2   1        0.08        1.07      5.66 o 
 -10   3   1        1.55        1.68      2.24 o 
  -9   3   1       33.65       29.51      3.91 o 
  -8   3   1      580.18      586.45     11.56 o 
  -7   3   1      144.49      143.67      8.74 o 
  -6   3   1     1536.04     1562.74     16.34 o 
  -5   3   1     1216.35     1270.66     13.29 o 
  -4   3   1     2240.31     2449.91     29.56 o 
  -3   3   1      624.18      661.59      5.89 o 
  -2   3   1      273.53      314.72      3.13 o 
  -1   3   1      701.43      658.00      9.90 o 
   0   3   1     1424.81     1266.26     13.71 o 
   1   3   1      305.84      323.63      5.02 o 
   2   3   1      558.44      490.06     10.11 o 
   3   3   1     4292.08     4415.46     85.03 o 
   4   3   1      367.14      346.81      5.19 o 
   5   3   1      185.08      205.62      5.11 o 
   6   3   1      475.36      499.11      8.65 o 
   7   3   1       97.65      103.21      3.77 o 
   8   3   1      147.18      160.51     12.38 o 
   9   3   1      216.39      221.97     11.48 o 
 -10   4   1        3.77        2.15      2.87 o 
  -9   4   1      153.07      154.25      5.69 o 
  -8   4   1      310.89      312.18      5.94 o 
  -7   4   1      112.88      113.03      3.12 o 
  -6   4   1       11.34       10.61      2.43 o 
  -5   4   1     1627.56     1646.53     23.74 o 
  -4   4   1     1734.77     1901.11     19.49 o 
  -3   4   1     1484.43     1492.60     18.33 o 
  -2   4   1     1232.85     1195.88     12.22 o 
  -1   4   1      209.01      195.43      3.80 o 
   0   4   1     1026.07     1084.25     12.55 o 
   1   4   1      106.96      107.09      2.98 o 
   2   4   1      270.33      329.54      7.86 o 
   3   4   1     1039.96     1116.12     15.38 o 
   4   4   1       94.91       91.32      6.32 o 
   5   4   1      813.84      802.93     11.35 o 
   6   4   1      377.97      366.72     11.51 o 
   7   4   1       18.93       18.88      3.20 o 
   8   4   1      109.62      113.25     11.89 o 
  -9   5   1       18.85       23.69      4.35 o 
  -8   5   1      875.32      866.06     16.61 o 
  -7   5   1       58.73       62.00      3.99 o 
  -6   5   1       87.94       85.06      7.51 o 
  -5   5   1      298.18      320.71      6.34 o 
  -4   5   1      522.04      470.62      6.85 o 
  -3   5   1        8.85        9.02      1.79 o 
  -2   5   1     3106.99     3046.44     33.40 o 
  -1   5   1     2131.30     2181.27     27.91 o 
   0   5   1     2528.96     2426.80     33.50 o 
   1   5   1      544.13      552.27      7.95 o 
   2   5   1       20.82       32.46     10.23 o 
   3   5   1     1943.07     1938.26     28.35 o 
   4   5   1      287.01      311.80      9.99 o 
   5   5   1      414.00      421.95     12.00 o 
   6   5   1      271.74      282.40     16.53 o 
   7   5   1      144.54      139.99      5.36 o 
   8   5   1       25.70       36.05      3.98 o 
  -9   6   1       32.55       27.17      2.72 o 
  -8   6   1       87.38       84.70      3.64 o 
  -7   6   1     1060.79     1017.42     28.22 o 
  -6   6   1        4.77        4.21      4.45 o 
  -5   6   1       79.72       83.99      3.55 o 
  -4   6   1      196.35      200.49      3.80 o 
  -3   6   1       82.86       97.19      3.39 o 
  -2   6   1     1711.75     1675.80     18.70 o 
  -1   6   1      851.57      834.40     12.12 o 
   0   6   1       11.19       13.47      2.73 o 
   1   6   1      358.32      363.13      8.42 o 
   2   6   1      137.75      166.15      5.17 o 
   3   6   1      376.83      407.49      9.37 o 
   4   6   1      817.44      799.17     12.83 o 
   5   6   1       23.16       27.18      4.64 o 
   6   6   1      115.53      134.13      6.94 o 
   7   6   1       27.19       24.26      4.10 o 
  -9   7   1      160.87      150.29      4.56 o 
  -8   7   1        7.24        6.49      3.04 o 
  -7   7   1      269.10      235.31      9.09 o 
  -6   7   1      174.91      163.61     12.64 o 
  -5   7   1        2.47        1.81      1.74 o 
  -4   7   1     1694.96     1700.60     21.84 o 
  -3   7   1     1092.90     1076.87     12.50 o 
  -2   7   1      343.43      345.39      6.41 o 
  -1   7   1      223.91      236.50      7.75 o 
   0   7   1      237.47      237.26      9.85 o 
   1   7   1      310.55      305.43      7.48 o 
   2   7   1      246.17      221.24      7.74 o 
   3   7   1      254.86      258.44      7.13 o 
   4   7   1      525.00      546.65     11.01 o 
   5   7   1      416.76      425.74     15.40 o 
   6   7   1        9.64       14.72      5.05 o 
  -8   8   1       53.51       60.00      6.49 o 
  -7   8   1       57.45       52.61     10.42 o 
  -6   8   1      303.08      319.73      8.18 o 
  -5   8   1       67.64       67.03      3.43 o 
  -4   8   1      595.46      587.99      8.39 o 
  -3   8   1       24.76       24.02      3.30 o 
  -2   8   1       56.24       57.27     11.70 o 
  -1   8   1      473.55      437.80     14.77 o 
   0   8   1      146.81      144.57      7.26 o 
   1   8   1      314.32      302.82      8.03 o 
   2   8   1      536.12      515.22     13.69 o 
   3   8   1      101.12      100.01      5.88 o 
   4   8   1       97.81      101.87      7.39 o 
   5   8   1       92.92       93.89      7.41 o 
  -7   9   1       58.09       57.30     12.03 o 
  -6   9   1      239.05      243.97     15.32 o 
  -5   9   1      223.72      212.19      6.39 o 
  -4   9   1        3.36        8.34      3.48 o 
  -3   9   1      927.84      924.93     17.97 o 
  -2   9   1      181.97      200.91      5.44 o 
  -1   9   1        7.40        3.93      3.62 o 
   0   9   1       15.48       19.43      5.07 o 
   1   9   1        0.93       -1.05      3.44 o 
   2   9   1      138.83      154.31      7.18 o 
   3   9   1      739.77      725.12     15.75 o 
   4   9   1       91.32       80.07      6.57 o 
  -6  10   1       30.17       16.10      4.37 o 
  -5  10   1        9.18        5.25      2.74 o 
  -4  10   1      336.58      340.73      9.27 o 
  -3  10   1       40.51       29.62      4.48 o 
  -2  10   1      335.07      339.11     14.28 o 
  -1  10   1      149.16      149.78     11.22 o 
   0  10   1      223.24      214.43      9.04 o 
   1  10   1      102.38      118.92     18.99 o 
   2  10   1       79.27      104.45     18.71 o 
   3  10   1       31.65       27.36      6.58 o 
  -4  11   1      359.19      384.57      9.00 o 
  -3  11   1        9.34        8.86      3.57 o 
  -2  11   1      189.96      185.02      7.37 o 
  -1  11   1       91.69       83.63      9.34 o 
   0  11   1        9.34       10.08      5.32 o 
   1  11   1      180.40      199.65     10.16 o 
  -1 -11   2      170.41      169.49     11.16 o 
   0 -11   2       17.77       14.40      6.36 o 
   1 -11   2      226.14      235.19      7.74 o 
   2 -11   2       94.32      107.51      6.02 o 
   3 -11   2        0.53       -0.83      3.01 o 
   4 -11   2      224.53      237.92      7.32 o 
  -3 -10   2       80.67       89.82      7.55 o 
  -2 -10   2       99.01      102.19      7.43 o 
  -1 -10   2      502.43      494.40     12.82 o 
   0 -10   2      177.33      192.71      9.92 o 
   1 -10   2      194.50      209.13      9.39 o 
   2 -10   2       66.34       70.22      5.14 o 
   3 -10   2        6.22        6.00      3.37 o 
   4 -10   2      338.25      314.01      8.27 o 
   5 -10   2       80.62       92.56      4.66 o 
   6 -10   2       56.70       64.20      8.67 o 
  -5  -9   2       21.65       15.68      5.40 o 
  -4  -9   2      321.85      308.59     17.45 o 
  -3  -9   2      238.53      235.84     10.90 o 
  -2  -9   2       95.55       86.93     12.83 o 
  -1  -9   2       53.88       58.65      7.36 o 
   0  -9   2      214.42      221.64      7.48 o 
   1  -9   2      358.16      357.10      7.35 o 
   2  -9   2      610.85      583.61      9.42 o 
   3  -9   2       78.18       93.21     10.19 o 
   4  -9   2       74.75       79.00      4.46 o 
   5  -9   2      395.61      392.89      8.28 o 
   6  -9   2       19.09       16.43      2.90 o 
   7  -9   2       26.74       24.22      3.72 o 
  -6  -8   2       58.27       54.56      6.49 o 
  -5  -8   2      169.83      167.31      7.93 o 
  -4  -8   2       84.70       87.22      6.16 o 
  -3  -8   2      935.38      968.18     20.35 o 
  -2  -8   2        5.19        3.54      4.10 o 
  -1  -8   2      173.36      160.45     11.37 o 
   0  -8   2      369.29      374.23     13.26 o 
   1  -8   2      206.22      202.61      7.51 o 
   2  -8   2       16.75       16.38      2.96 o 
   3  -8   2       85.48       92.19      6.03 o 
   4  -8   2        3.98        8.33      2.62 o 
   5  -8   2      552.28      569.68     10.09 o 
   6  -8   2      421.98      384.15     39.10 o 
   7  -8   2       19.58       17.52      3.69 o 
   8  -8   2      119.55      130.52      6.61 o 
  -7  -7   2       39.85       40.50      5.59 o 
  -6  -7   2        9.38        5.93      3.95 o 
  -5  -7   2      274.47      264.27      8.50 o 
  -4  -7   2       43.10       57.25      4.87 o 
  -3  -7   2       30.94       21.77      4.65 o 
  -2  -7   2      117.71      125.93     11.20 o 
  -1  -7   2     1182.04     1137.92     20.01 o 
   0  -7   2     1353.68     1341.71     21.80 o 
   1  -7   2      397.05      396.65      7.72 o 
   2  -7   2       67.67       77.88      3.52 o 
   3  -7   2      850.26      868.53     10.43 o 
   4  -7   2        2.99        9.63      2.07 o 
   5  -7   2      103.26      100.11      4.59 o 
   6  -7   2      167.36      175.96      4.90 o 
   7  -7   2      563.94      555.77     11.19 o 
   8  -7   2       49.89       64.36     14.28 o 
  -7  -6   2       68.49       64.98      6.58 o 
  -6  -6   2      231.88      232.28      9.19 o 
  -5  -6   2      261.38      296.94     11.70 o 
  -4  -6   2       52.12       50.64      4.15 o 
  -3  -6   2        0.31       -0.03      2.48 o 
  -2  -6   2     2006.46     2026.11     31.56 o 
  -1  -6   2      818.94      820.41     13.71 o 
   0  -6   2       12.51       10.78      2.49 o 
   1  -6   2      368.30      361.97      6.35 o 
   2  -6   2        4.48        5.87      1.68 o 
   3  -6   2      288.94      294.55      6.55 o 
   4  -6   2      960.94     1022.69     11.08 o 
   5  -6   2        2.39        4.28      1.53 o 
   6  -6   2       71.08       71.64      2.83 o 
   7  -6   2      422.04      414.71      6.91 o 
   8  -6   2        3.17        5.42      2.56 o 
   9  -6   2       48.94       36.27      7.15 o 
  -8  -5   2        0.13        6.03      4.36 o 
  -7  -5   2      120.42      118.89      5.70 o 
  -6  -5   2      140.17      145.39      7.32 o 
  -5  -5   2        0.58       -2.43      3.35 o 
  -4  -5   2      868.93      842.27     14.89 o 
  -3  -5   2     2050.96     2042.11     28.02 o 
  -2  -5   2        5.65       12.34      3.09 o 
  -1  -5   2     2236.96     2206.35     33.16 o 
   0  -5   2       25.21       11.54      2.04 o 
   1  -5   2      696.19      620.76      7.94 o 
   2  -5   2      260.40      247.57      6.41 o 
   3  -5   2      118.89      132.93      2.61 o 
   4  -5   2      184.74      170.92      2.90 o 
   5  -5   2     2286.13     2307.50     25.26 o 
   6  -5   2        2.26       -1.02      3.29 o 
   7  -5   2        6.24        5.64      1.41 o 
   8  -5   2      166.45      167.18      4.75 o 
   9  -5   2       33.33       42.10      7.48 o 
  -8  -4   2       70.86       82.75      5.12 o 
  -7  -4   2       21.66       23.70      3.66 o 
  -6  -4   2     1258.38     1244.73     19.65 o 
  -5  -4   2        3.18        2.83      2.93 o 
  -4  -4   2      621.50      595.35     19.75 o 
  -3  -4   2      720.87      740.49     12.81 o 
  -2  -4   2     1006.14     1080.23     13.24 o 
  -1  -4   2      153.76      151.88      6.63 o 
   0  -4   2      917.65      891.70     14.70 o 
   1  -4   2     2540.09     2698.55     27.84 o 
   2  -4   2      494.78      402.80     10.44 o 
   3  -4   2        4.20        6.65      1.08 o 
   4  -4   2     1418.88     1432.74     11.90 o 
   5  -4   2     2247.02     2236.41     23.63 o 
   6  -4   2       17.14       14.64      2.59 o 
   7  -4   2      129.56      125.24      2.78 o 
   8  -4   2       39.81       43.91      6.33 o 
  -9  -3   2       16.57       21.78      5.02 o 
  -8  -3   2        2.35        1.45      3.13 o 
  -7  -3   2      232.80      240.02      6.33 o 
  -6  -3   2     1130.59     1109.16     15.90 o 
  -5  -3   2     1096.29     1137.87     17.23 o 
  -4  -3   2       36.22       42.86      8.24 o 
  -3  -3   2     5986.02     5903.15     90.48 o 
  -2  -3   2     2469.27     2497.39     32.26 o 
  -1  -3   2       77.97       95.61      3.39 o 
   0  -3   2      154.62      211.65      3.21 o 
   1  -3   2       51.13       38.29      1.34 o 
   2  -3   2       26.95       37.27      1.85 o 
   3  -3   2     7430.09     7414.02     84.25 o 
   4  -3   2      648.99      731.55      6.87 o 
   5  -3   2     1159.00     1143.10     10.10 o 
   6  -3   2      866.06      861.68      8.23 o 
   7  -3   2       89.85       97.61      2.24 o 
   8  -3   2      151.75      151.61      7.77 o 
  -9  -2   2       13.74        9.80      7.27 o 
  -8  -2   2      363.02      376.79      9.58 o 
  -7  -2   2       89.95       79.48      3.93 o 
  -6  -2   2       24.38       26.46      2.87 o 
  -5  -2   2      998.91      970.37     12.80 o 
  -4  -2   2        5.42        6.19      1.82 o 
  -3  -2   2       24.61       26.98      6.23 o 
  -2  -2   2     9480.02     9603.87    164.76 o 
  -1  -2   2        5.61       10.05      2.39 o 
   0  -2   2      142.05      157.40      3.06 o 
   1  -2   2     4223.26     4084.31     44.69 o 
   2  -2   2      563.84      533.67      4.30 o 
   3  -2   2      651.08      643.20      6.68 o 
   4  -2   2        6.39        6.61      0.80 o 
   5  -2   2       43.12       47.31      2.68 o 
   6  -2   2     1072.25     1093.87     14.49 o 
   7  -2   2      485.82      484.79      5.26 o 
   8  -2   2        1.15        3.63      1.71 o 
   9  -2   2      559.99      523.13     28.93 o 
  -9  -1   2      134.76      129.23      6.77 o 
  -8  -1   2       91.87       91.44      4.30 o 
  -7  -1   2      458.26      468.68      8.09 o 
  -6  -1   2        2.24        3.50      3.10 o 
  -5  -1   2      726.64      687.03      9.87 o 
  -4  -1   2     5974.89     5638.13     84.31 o 
  -3  -1   2      177.48      171.20      3.10 o 
  -2  -1   2    18979.60    18755.93    410.51 o 
  -1  -1   2     1231.12     1288.13     13.17 o 
   0  -1   2       76.34       78.09      1.38 o 
   1  -1   2     3326.79     3212.42     25.84 o 
   2  -1   2       11.73       28.24      2.59 o 
   3  -1   2     2373.15     2464.35     21.62 o 
   4  -1   2     5449.70     5599.65    139.48 o 
   5  -1   2      146.15      139.69      4.83 o 
   6  -1   2      147.66      141.79     16.27 o 
   7  -1   2      239.83      248.29      4.45 o 
   8  -1   2       29.30       26.02      2.16 o 
   9  -1   2      607.60      580.62     19.89 o 
 -10   0   2      136.01      124.59     11.41 o 
  -9   0   2      243.15      238.77      9.47 o 
  -8   0   2      244.16      244.92     12.26 o 
  -7   0   2      537.21      532.60     16.86 o 
  -6   0   2       89.70       88.19      8.59 o 
  -5   0   2      248.24      257.37      5.58 o 
  -4   0   2      255.43      235.39      7.41 o 
  -3   0   2      464.68      514.27      6.42 o 
  -2   0   2     9154.27     9003.21    149.68 o 
  -1   0   2     7145.75     7243.02    129.78 o 
   0   0   2      752.16      782.37      5.43 o 
   1   0   2     5550.39     5580.50    119.21 o 
   2   0   2     1256.80     1369.16     10.30 o 
   3   0   2      184.53      189.33      1.82 o 
   4   0   2     1070.76     1047.97      9.98 o 
   5   0   2       35.42       22.89      1.30 o 
   6   0   2       14.32       11.03      1.17 o 
   7   0   2      374.43      386.59     13.57 o 
   8   0   2      313.51      306.74      7.16 o 
   9   0   2      164.14      150.54     19.46 o 
 -10   1   2        7.62        5.72      6.32 o 
  -9   1   2      340.24      318.82      7.14 o 
  -8   1   2      179.11      175.84      5.01 o 
  -7   1   2      160.27      171.61     10.18 o 
  -6   1   2     1168.57     1128.93     20.60 o 
  -5   1   2       53.19       70.32      3.88 o 
  -4   1   2     1487.38     1410.17     27.66 o 
  -3   1   2     3998.58     3731.07     69.09 o 
  -1   1   2       51.78       69.09      3.22 o 
   0   1   2     2997.74     2822.75     31.81 o 
   1   1   2      104.82      153.81      2.34 o 
   2   1   2    10263.43    10487.45    179.14 o 
   3   1   2      156.08      133.45      3.48 o 
   4   1   2      411.99      424.85      6.37 o 
   5   1   2     1095.36     1086.88     12.55 o 
   6   1   2       37.21       46.91      5.75 o 
   7   1   2       29.68       34.70      3.58 o 
   8   1   2      290.29      292.38     13.63 o 
 -10   2   2       36.87       41.16     11.39 o 
  -9   2   2       40.08       42.32      3.82 o 
  -8   2   2      279.86      276.48      5.07 o 
  -7   2   2      101.84      107.53      6.34 o 
  -6   2   2      108.52      103.95      6.18 o 
  -5   2   2      821.46      858.32     19.20 o 
  -4   2   2       59.54       58.91      4.44 o 
  -3   2   2     2009.08     2093.02     25.13 o 
  -2   2   2       60.51       79.46     10.44 o 
  -1   2   2     3494.87     3270.25     40.59 o 
   0   2   2     1021.03      987.37     15.84 o 
   1   2   2     1549.50     1476.32     16.19 o 
   2   2   2      233.32      279.87      3.35 o 
   3   2   2     2165.61     2128.86     26.92 o 
   4   2   2       19.18       25.03      2.94 o 
   5   2   2      441.25      424.73      6.17 o 
   6   2   2      307.61      321.31      5.58 o 
   7   2   2      310.32      331.17      7.79 o 
   8   2   2      113.59      123.80      5.78 o 
 -10   3   2       86.35       98.90     11.39 o 
  -9   3   2       29.37       25.94      2.66 o 
  -8   3   2      650.11      657.47     10.55 o 
  -7   3   2      246.83      234.85      4.90 o 
  -6   3   2       12.92       18.45      1.96 o 
  -5   3   2     1228.39     1233.74     13.07 o 
  -4   3   2       28.70       31.16      6.27 o 
  -3   3   2     1365.17     1516.70     12.79 o 
  -2   3   2     4376.42     4262.66     46.38 o 
  -1   3   2      716.09      724.79     17.62 o 
   0   3   2     3589.20     3434.93     43.64 o 
   1   3   2     1143.66     1114.64     12.10 o 
   2   3   2     1614.33     1678.94     20.27 o 
   3   3   2     1187.06     1199.01     33.24 o 
   4   3   2      568.29      562.16     11.55 o 
   5   3   2       95.32       93.09      3.39 o 
   6   3   2      221.85      211.21      6.61 o 
   7   3   2       29.86       42.51      5.59 o 
   8   3   2      170.84      188.35      8.55 o 
 -10   4   2       41.64       33.05      3.68 o 
  -9   4   2       11.63        5.94      3.00 o 
  -8   4   2      190.30      194.82      4.31 o 
  -7   4   2      223.00      230.89      4.36 o 
  -6   4   2      731.34      764.58      8.71 o 
  -5   4   2      299.89      312.25      4.68 o 
  -4   4   2      457.23      450.82      6.51 o 
  -3   4   2      131.37      121.97      4.43 o 
  -2   4   2     2995.95     3056.38     33.05 o 
  -1   4   2      494.16      472.99     15.15 o 
   0   4   2        1.48        1.81      2.34 o 
   1   4   2      865.31      818.93      9.89 o 
   2   4   2       16.82        6.67      1.79 o 
   3   4   2        2.65        1.58      1.72 o 
   4   4   2      817.66      844.27     12.70 o 
   5   4   2       44.49       47.32      2.81 o 
   6   4   2       50.95       54.04      7.10 o 
   7   4   2      220.61      210.35      6.47 o 
   8   4   2       14.26       16.34      3.63 o 
  -9   5   2      110.73      114.05      3.91 o 
  -8   5   2       32.91       28.73      3.37 o 
  -7   5   2      415.88      407.18     10.07 o 
  -6   5   2        1.75        3.44      3.86 o 
  -5   5   2        6.71        6.91      6.25 o 
  -4   5   2      902.80      934.08      9.40 o 
  -3   5   2      331.18      313.20      5.82 o 
  -2   5   2       99.02       82.09      6.99 o 
  -1   5   2     8181.82     8196.75    141.57 o 
   0   5   2      336.19      391.86      7.70 o 
   1   5   2      397.80      345.66      7.20 o 
   2   5   2       73.66       75.39      4.19 o 
   3   5   2      139.39      134.21      4.25 o 
   4   5   2       68.95       75.34      7.48 o 
   5   5   2      506.17      505.91      9.96 o 
   6   5   2       19.88       20.90      3.11 o 
   7   5   2      271.21      275.99      6.98 o 
  -9   6   2      148.52      135.46      4.27 o 
  -8   6   2      286.91      277.74      6.19 o 
  -7   6   2       64.77       64.14      3.16 o 
  -6   6   2      207.81      221.15     13.69 o 
  -5   6   2       28.90       28.32      2.04 o 
  -4   6   2      337.20      347.05     11.12 o 
  -3   6   2      731.17      725.46      8.75 o 
  -2   6   2      272.06      268.63     16.38 o 
  -1   6   2      238.41      247.77     12.26 o 
   0   6   2     2278.60     2297.96     31.94 o 
   1   6   2        1.03       -0.33      2.23 o 
   2   6   2      621.12      561.19      9.61 o 
   3   6   2       33.98       37.76      4.21 o 
   4   6   2       98.20      108.04      7.65 o 
   5   6   2      495.37      476.86      9.41 o 
   6   6   2        0.67        0.72      2.70 o 
   7   6   2       22.96       25.84      4.70 o 
  -9   7   2       83.46       82.13     10.16 o 
  -8   7   2      227.50      201.81     11.48 o 
  -7   7   2       29.45       25.43      9.00 o 
  -6   7   2      164.86      163.04      8.38 o 
  -5   7   2      230.41      221.15     12.79 o 
  -4   7   2      332.47      317.28      5.05 o 
  -3   7   2     1274.48     1293.73     17.20 o 
  -2   7   2     1263.66     1210.39     18.58 o 
  -1   7   2      874.19      904.71     14.75 o 
   0   7   2      299.31      313.91      7.73 o 
   1   7   2       93.76      100.81      9.19 o 
   2   7   2      134.13      142.85      6.63 o 
   3   7   2      487.87      470.54     20.81 o 
   4   7   2        0.07        0.99      3.41 o 
   5   7   2      554.15      533.57     25.00 o 
   6   7   2      138.82      159.67     11.00 o 
  -8   8   2      233.34      221.10     17.19 o 
  -7   8   2      169.50      160.01      9.33 o 
  -6   8   2       20.90       30.88      5.97 o 
  -5   8   2      457.38      444.86     12.75 o 
  -4   8   2      183.22      190.71      5.42 o 
  -3   8   2       61.99       56.82      3.10 o 
  -2   8   2     2798.53     2775.68     47.72 o 
  -1   8   2        1.80        1.69      3.84 o 
   0   8   2      241.31      250.35      7.57 o 
   1   8   2      357.54      351.85     10.76 o 
   2   8   2       51.93       50.87     12.81 o 
   3   8   2      278.91      278.23      9.91 o 
   4   8   2       15.79       14.21      4.06 o 
   5   8   2       75.73       74.91      5.76 o 
  -7   9   2      210.81      201.83     10.94 o 
  -6   9   2       30.93       34.12      9.71 o 
  -5   9   2      203.79      211.43      5.35 o 
  -4   9   2      259.29      269.57      6.19 o 
  -3   9   2      208.11      207.07     10.85 o 
  -2   9   2      474.02      463.54      8.85 o 
  -1   9   2       47.13       54.03      6.74 o 
   0   9   2      169.05      185.52      9.04 o 
   1   9   2      218.70      217.09     19.46 o 
   2   9   2       72.27       64.91      9.70 o 
   3   9   2      132.60      140.34      7.22 o 
   4   9   2      116.82      125.88      7.33 o 
  -6  10   2        0.73        3.79      5.82 o 
  -5  10   2        9.47        8.61      4.01 o 
  -4  10   2       71.94       77.22      4.47 o 
  -3  10   2      136.36      156.60      8.98 o 
  -2  10   2      123.59      140.74      5.86 o 
  -1  10   2      621.75      579.10     14.60 o 
   0  10   2        0.30        7.63      4.59 o 
   1  10   2      164.78      168.74     10.42 o 
   2  10   2       65.72       67.66      6.73 o 
  -4  11   2       26.41       20.58      4.79 o 
  -3  11   2       89.07       93.53      5.33 o 
  -2  11   2       19.04       18.99      3.92 o 
  -1  11   2      118.09      133.21      8.94 o 
   0  11   2       63.40       48.49     12.02 o 
  -1 -11   3      105.12      118.21      8.50 o 
   0 -11   3      131.40      126.63     22.71 o 
   1 -11   3        3.54        1.46      3.64 o 
   2 -11   3      224.79      247.53     15.28 o 
   3 -11   3       92.20       87.91      7.19 o 
   4 -11   3       77.30       87.77     15.47 o 
  -3 -10   3       89.98       89.51      7.58 o 
  -2 -10   3        1.07       -3.78      5.53 o 
  -1 -10   3      230.24      230.33     17.21 o 
   0 -10   3      526.58      526.27     12.79 o 
   1 -10   3       63.23       72.90      7.53 o 
   2 -10   3        8.71       10.08      3.67 o 
   3 -10   3      235.55      232.99      7.43 o 
   4 -10   3        0.19       -1.85      3.19 o 
   5 -10   3       61.58       52.26      4.02 o 
   6 -10   3      121.10      117.44      7.60 o 
  -5  -9   3      180.11      181.18     28.01 o 
  -4  -9   3      168.03      166.56     11.81 o 
  -3  -9   3      129.90      132.38      9.21 o 
  -2  -9   3      223.64      206.55      8.32 o 
  -1  -9   3        0.40        1.23      4.31 o 
   0  -9   3      100.49      109.07     11.18 o 
   1  -9   3     1009.65     1003.24     15.32 o 
   2  -9   3        1.10        5.10      2.67 o 
   3  -9   3      637.72      607.47     11.94 o 
   4  -9   3      341.37      334.17      8.41 o 
   5  -9   3      174.31      170.45      9.34 o 
   6  -9   3      154.97      149.05      5.55 o 
   7  -9   3       17.96       17.52      4.65 o 
  -6  -8   3      112.77       93.45     11.60 o 
  -5  -8   3       32.86       29.04      7.43 o 
  -4  -8   3      770.01      759.02     15.74 o 
  -3  -8   3      421.49      426.64     12.78 o 
  -2  -8   3      209.77      229.46     14.09 o 
  -1  -8   3      126.78      128.70     19.89 o 
   0  -8   3      351.36      340.59      9.71 o 
   1  -8   3       79.75       83.55     16.95 o 
   2  -8   3     1070.56     1023.20     12.84 o 
   3  -8   3      214.23      204.21      5.37 o 
   4  -8   3      455.56      449.04      7.89 o 
   5  -8   3        0.42        1.30      2.13 o 
   6  -8   3      392.19      376.90     12.57 o 
   7  -8   3       72.48       81.12     12.74 o 
  -7  -7   3      159.49      170.03     11.41 o 
  -6  -7   3       53.00       52.70     24.48 o 
  -5  -7   3        7.94       15.51      8.17 o 
  -4  -7   3      358.33      333.46     11.48 o 
  -3  -7   3       13.44       20.30      4.70 o 
  -2  -7   3       73.01       62.68      4.57 o 
  -1  -7   3     3833.60     3792.60     58.51 o 
   0  -7   3        2.55        5.33      2.75 o 
   1  -7   3      395.93      384.63      6.17 o 
   2  -7   3      524.16      508.64     10.31 o 
   3  -7   3      358.91      326.77      5.35 o 
   4  -7   3      466.93      454.06      9.09 o 
   5  -7   3      160.30      165.14      5.83 o 
   6  -7   3       48.62       39.65      7.61 o 
   7  -7   3      474.00      454.57      7.98 o 
   8  -7   3       38.83       44.75     12.64 o 
  -7  -6   3       47.71       45.63      5.26 o 
  -6  -6   3      170.42      182.53      7.17 o 
  -5  -6   3        3.87        6.40      3.41 o 
  -4  -6   3       48.94       52.44      5.68 o 
  -3  -6   3      205.46      208.10      9.38 o 
  -2  -6   3       60.39       58.19      4.92 o 
  -1  -6   3      897.19      916.23     13.28 o 
   0  -6   3     2895.56     2962.55     50.72 o 
   1  -6   3       80.08       81.65      2.85 o 
   2  -6   3      453.52      457.04      6.39 o 
   3  -6   3       43.31       37.97      2.17 o 
   4  -6   3      376.53      376.08     10.05 o 
   5  -6   3      460.81      477.39      5.84 o 
   6  -6   3       44.62       52.29      4.47 o 
   7  -6   3      149.21      142.38      4.24 o 
   8  -6   3      203.62      199.93     11.18 o 
   9  -6   3       14.46       11.74      6.63 o 
  -8  -5   3      126.27      148.12     21.40 o 
  -7  -5   3      119.27      120.00     17.33 o 
  -6  -5   3        2.81        6.76      5.42 o 
  -5  -5   3      239.28      233.35      6.56 o 
  -4  -5   3       18.13       39.60     18.21 o 
  -3  -5   3     1754.61     1738.99     24.04 o 
  -2  -5   3      915.56      892.85     24.32 o 
  -1  -5   3     2376.19     2378.19     33.33 o 
   0  -5   3     3994.04     4089.61     59.69 o 
   1  -5   3       33.47       31.25      3.05 o 
   2  -5   3      543.87      558.82      6.54 o 
   3  -5   3      287.71      286.11      7.67 o 
   4  -5   3        4.95        6.80      1.26 o 
   5  -5   3     1215.72     1227.57     13.24 o 
   6  -5   3      916.54      910.28     11.74 o 
   7  -5   3      529.63      505.76      6.64 o 
   8  -5   3      243.79      281.48     20.88 o 
   9  -5   3       73.52       72.78     15.86 o 
  -8  -4   3      172.01      182.72     25.67 o 
  -7  -4   3      310.23      308.69     21.81 o 
  -6  -4   3       78.42       91.08      5.74 o 
  -5  -4   3      276.10      276.67     12.15 o 
  -4  -4   3      198.59      203.21      5.41 o 
  -3  -4   3      786.19      839.97     13.16 o 
  -2  -4   3      890.34      892.04     11.77 o 
  -1  -4   3      620.48      571.00      7.40 o 
   0  -4   3     1634.50     1629.10     20.12 o 
   1  -4   3      713.14      664.56      7.53 o 
   2  -4   3       88.14       97.58      4.60 o 
   3  -4   3     2894.42     2885.71     25.78 o 
   4  -4   3      122.14      124.10      4.61 o 
   5  -4   3      549.25      561.38      6.93 o 
   6  -4   3      524.35      523.75     15.69 o 
   7  -4   3      193.48      193.47      3.18 o 
   8  -4   3       50.76       56.73      7.91 o 
  -9  -3   3       11.77        8.91      6.40 o 
  -8  -3   3       40.60       53.30     15.89 o 
  -7  -3   3      460.82      461.74     11.12 o 
  -6  -3   3       93.00      100.54      5.00 o 
  -5  -3   3     1433.14     1391.02     19.16 o 
  -4  -3   3       66.00       65.30      3.30 o 
  -3  -3   3     1667.27     1649.89     41.13 o 
  -2  -3   3     3258.36     2979.97     62.53 o 
  -1  -3   3       55.37       58.44     11.13 o 
   0  -3   3      495.67      532.69      6.63 o 
   1  -3   3      660.46      588.67      5.87 o 
   2  -3   3     1298.95     1373.93     10.64 o 
   3  -3   3     1721.24     1855.62     15.06 o 
   4  -3   3     2224.63     2171.09     22.33 o 
   5  -3   3        0.32        1.97      0.98 o 
   6  -3   3     1233.69     1272.06     11.78 o 
   7  -3   3       33.53       37.70      1.94 o 
   8  -3   3      303.23      292.70     13.21 o 
  -9  -2   3      112.41      115.03      8.50 o 
  -8  -2   3       50.23       46.18      5.11 o 
  -7  -2   3      460.11      449.05     10.21 o 
  -6  -2   3       82.46       90.98      6.96 o 
  -5  -2   3      121.64      119.18      8.86 o 
  -4  -2   3      640.86      735.08      9.70 o 
  -3  -2   3     1650.59     1681.44     32.06 o 
  -2  -2   3      538.28      583.66     19.42 o 
  -1  -2   3     5831.65     5680.33     91.89 o 
   0  -2   3      190.51      204.22      2.73 o 
   1  -2   3      185.05      177.56      2.90 o 
   2  -2   3      780.97      740.91      7.81 o 
   3  -2   3      942.65      899.35     14.70 o 
   4  -2   3       64.63       63.93      2.01 o 
   5  -2   3     1429.61     1448.63     11.85 o 
   6  -2   3        0.86        1.15      1.00 o 
   7  -2   3       84.78       90.09      3.92 o 
   8  -2   3       75.88       66.01     14.25 o 
  -9  -1   3       53.30       72.50      6.20 o 
  -8  -1   3       27.55       25.81      3.55 o 
  -7  -1   3      778.77      731.40     11.58 o 
  -6  -1   3      271.57      261.17      6.72 o 
  -5  -1   3       55.53       57.72      3.04 o 
  -4  -1   3       59.88       37.50      2.43 o 
  -3  -1   3     1086.60     1161.14     14.25 o 
  -2  -1   3      340.66      400.06      6.07 o 
  -1  -1   3      661.79      661.48      7.22 o 
   0  -1   3     2758.50     2685.00     22.15 o 
   1  -1   3    15116.03    14811.80    832.33 o 
   2  -1   3      697.40      667.85      8.14 o 
   3  -1   3     4325.81     4203.39     83.58 o 
   4  -1   3      586.01      534.80      6.25 o 
   5  -1   3      390.23      402.78     11.91 o 
   6  -1   3        1.22        1.64      1.52 o 
   7  -1   3      209.19      210.13      4.67 o 
   8  -1   3      198.46      204.90     18.80 o 
 -10   0   3        0.12        5.64      4.36 o 
  -9   0   3      287.37      280.67     15.48 o 
  -8   0   3      313.67      290.95      9.28 o 
  -7   0   3       90.32      103.85      5.73 o 
  -6   0   3       27.41       23.81      3.24 o 
  -5   0   3      547.76      525.64      9.13 o 
  -4   0   3     1028.41     1135.70     13.79 o 
  -3   0   3     6318.48     6163.03    103.26 o 
  -2   0   3     4107.88     4032.07     53.54 o 
  -1   0   3      375.41      400.88      4.10 o 
   0   0   3     4027.25     3950.61     49.52 o 
   1   0   3      601.81      606.77      4.79 o 
   2   0   3      582.24      539.65      9.01 o 
   3   0   3     2655.96     2761.45     24.82 o 
   4   0   3      646.23      683.20      7.54 o 
   5   0   3      707.43      730.73      7.04 o 
   6   0   3      956.04      940.04     17.14 o 
   7   0   3      132.19      134.01      2.63 o 
   8   0   3      277.45      282.61     22.02 o 
 -10   1   3       28.98       31.21      5.16 o 
  -9   1   3       34.69       30.01      4.22 o 
  -8   1   3      497.73      474.29      8.73 o 
  -7   1   3      216.77      219.39      7.86 o 
  -6   1   3     2639.65     2522.44     49.06 o 
  -5   1   3     1222.58     1195.70     27.56 o 
  -4   1   3        2.96        2.84      2.46 o 
  -3   1   3        7.90       10.84      2.60 o 
  -2   1   3      736.43      738.07     12.31 o 
  -1   1   3     1972.28     1922.05     15.83 o 
   0   1   3       41.56       40.80      1.64 o 
   1   1   3     3263.96     3178.15     36.46 o 
   2   1   3     3159.62     3160.16     35.88 o 
   3   1   3     5169.01     5068.88    118.32 o 
   4   1   3     1224.92     1249.65     17.85 o 
   5   1   3      361.77      355.24      3.86 o 
   6   1   3        9.86        9.59      1.42 o 
   7   1   3       31.88       34.77      1.58 o 
   8   1   3      205.75      198.27     12.50 o 
 -10   2   3       81.23       84.29     11.41 o 
  -9   2   3       11.05        9.95      2.51 o 
  -8   2   3      134.93      148.28      7.86 o 
  -7   2   3     1751.78     1705.54     23.24 o 
  -6   2   3        2.03        4.01      3.24 o 
  -5   2   3      644.90      663.23      9.23 o 
  -4   2   3     1481.46     1549.82     32.06 o 
  -3   2   3     4748.19     5059.86     68.65 o 
  -2   2   3      137.43       93.67      4.12 o 
  -1   2   3     1868.43     1885.13     21.55 o 
   0   2   3      250.70      278.57      7.84 o 
   1   2   3     1811.61     1963.18     21.78 o 
   2   2   3     1514.54     1559.52     26.00 o 
   3   2   3     1038.19     1038.05     17.59 o 
   4   2   3     2590.11     2591.93     32.24 o 
   5   2   3        0.55        1.39      1.48 o 
   6   2   3      689.03      707.93     10.63 o 
   7   2   3      101.03      103.88      6.56 o 
   8   2   3       13.27        9.58      3.87 o 
 -10   3   3      126.96      126.31     17.54 o 
  -9   3   3       98.53       99.01      4.39 o 
  -8   3   3      221.27      225.74      5.55 o 
  -7   3   3      741.02      754.52     13.70 o 
  -6   3   3       51.64       67.76      5.18 o 
  -5   3   3      472.46      496.63      5.49 o 
  -4   3   3      808.55      788.83      8.92 o 
  -3   3   3      708.68      715.62     13.40 o 
  -2   3   3       94.83      107.78      1.47 o 
  -1   3   3       46.03       29.94      2.06 o 
   0   3   3       53.82       38.93      2.01 o 
   1   3   3     9291.71     9395.25    162.31 o 
   2   3   3      633.43      657.88     11.93 o 
   3   3   3       39.77       54.79      3.54 o 
   4   3   3      565.20      557.45     13.66 o 
   5   3   3        1.81        4.57      1.92 o 
   6   3   3       19.37       18.16      3.01 o 
   7   3   3     1073.35     1073.12     14.10 o 
   8   3   3        0.89       -0.90      2.84 o 
 -10   4   3      144.34      139.04      9.33 o 
  -9   4   3      299.14      286.21      5.82 o 
  -8   4   3       31.95       33.30      7.19 o 
  -7   4   3      251.08      256.00      5.37 o 
  -6   4   3      522.63      514.37     10.16 o 
  -5   4   3       69.78       68.94      6.18 o 
  -4   4   3      992.31     1048.34     20.22 o 
  -3   4   3      101.35      103.78      4.69 o 
  -2   4   3       81.58       62.09      6.76 o 
  -1   4   3     4213.08     4282.26     60.68 o 
   0   4   3     2892.20     2996.07     41.43 o 
   1   4   3     1265.85     1357.97     16.32 o 
   2   4   3      971.52      983.29     11.98 o 
   3   4   3      730.33      739.57     20.08 o 
   4   4   3      718.41      719.56     11.02 o 
   5   4   3       68.15       63.61      3.52 o 
   6   4   3       42.83       45.72      6.32 o 
   7   4   3      901.91      884.15     14.53 o 
   8   4   3      206.97      217.21      6.60 o 
  -9   5   3      292.01      295.27      5.83 o 
  -8   5   3       98.33      101.16      4.25 o 
  -7   5   3      265.24      280.61      6.36 o 
  -6   5   3        4.82        9.43      1.70 o 
  -5   5   3      471.00      491.35     12.83 o 
  -4   5   3      349.60      342.44      7.22 o 
  -3   5   3     1115.37     1100.37     11.23 o 
  -2   5   3       69.24       86.26      7.62 o 
  -1   5   3     1456.74     1444.38     19.07 o 
   0   5   3      430.26      485.38      7.70 o 
   1   5   3      707.19      750.45     12.23 o 
   2   5   3     1494.77     1414.93     21.48 o 
   3   5   3      195.25      216.02      5.09 o 
   4   5   3      304.23      310.56      9.19 o 
   5   5   3       87.73      106.83      5.01 o 
   6   5   3       55.93       45.07     13.00 o 
   7   5   3      576.79      569.51     12.28 o 
  -9   6   3      188.53      199.21      7.27 o 
  -8   6   3      402.52      408.53      9.95 o 
  -7   6   3      373.40      374.75     15.53 o 
  -6   6   3      822.55      806.78     19.32 o 
  -5   6   3       18.81       24.01      5.02 o 
  -4   6   3       33.01       36.25      2.51 o 
  -3   6   3      783.63      792.33      9.50 o 
  -2   6   3       24.07       27.19      4.10 o 
  -1   6   3        9.89       10.85      2.93 o 
   0   6   3     1845.39     1802.28     28.03 o 
   1   6   3     1400.47     1432.09     20.51 o 
   2   6   3      141.35      157.91      5.54 o 
   3   6   3      282.90      274.23      9.98 o 
   4   6   3       21.45       22.65      3.20 o 
   5   6   3      270.33      264.42      6.71 o 
   6   6   3       44.89       55.89      4.97 o 
  -8   7   3       38.98       37.79      4.70 o 
  -7   7   3      165.87      171.76      9.04 o 
  -6   7   3        0.23       -3.98      4.45 o 
  -5   7   3     1125.69     1077.74     14.92 o 
  -4   7   3       16.01       19.02      1.83 o 
  -3   7   3      130.22      137.94      4.30 o 
  -2   7   3       17.83       22.89      3.80 o 
  -1   7   3        0.73        3.58      3.08 o 
   0   7   3      116.40      106.35      6.29 o 
   1   7   3      314.93      310.90      7.57 o 
   2   7   3      232.17      245.78      8.40 o 
   3   7   3      259.82      252.59      7.01 o 
   4   7   3      292.52      299.52     12.83 o 
   5   7   3        5.08        6.03      4.11 o 
   6   7   3       59.38       59.47     15.96 o 
  -8   8   3       37.75       45.31     10.77 o 
  -7   8   3      256.05      261.73     12.36 o 
  -6   8   3      115.57      132.78     15.48 o 
  -5   8   3      231.48      215.95     16.92 o 
  -4   8   3       43.52       40.07      2.59 o 
  -3   8   3       43.16       43.31      4.10 o 
  -2   8   3       64.02       64.42     12.26 o 
  -1   8   3      656.78      664.87     13.22 o 
   0   8   3       25.35       28.64      4.35 o 
   1   8   3      578.17      595.37     14.40 o 
   2   8   3      328.10      295.37      8.49 o 
   3   8   3       48.19       38.78      5.66 o 
   4   8   3       38.37       54.06     12.64 o 
   5   8   3       66.87       50.72      5.99 o 
  -7   9   3       51.78       52.99      8.29 o 
  -6   9   3      207.91      221.62     20.13 o 
  -5   9   3       24.06       21.02      3.35 o 
  -4   9   3      373.33      378.36     13.72 o 
  -3   9   3      185.08      197.93      8.56 o 
  -2   9   3        1.18        0.04      2.22 o 
  -1   9   3       90.34      100.81      6.48 o 
   0   9   3       12.73       14.02      5.55 o 
   1   9   3      188.26      194.17      8.05 o 
   2   9   3      208.11      198.25      8.30 o 
   3   9   3       51.09       43.43      5.47 o 
  -6  10   3      207.04      226.92     22.45 o 
  -5  10   3       68.44       93.18      7.36 o 
  -4  10   3       67.83       62.66      4.92 o 
  -3  10   3      378.35      379.46     12.52 o 
  -2  10   3        7.89        5.14      2.95 o 
  -1  10   3      320.74      326.08     11.13 o 
   0  10   3       63.54       66.01      9.38 o 
   1  10   3        8.73       10.72      6.08 o 
   2  10   3       92.45      107.84     13.95 o 
  -3  11   3       72.57       78.09      5.74 o 
  -2  11   3       33.15       22.15      6.25 o 
  -1  11   3        0.47        1.69      4.87 o 
  -1 -11   4        1.20        4.21      8.42 o 
   0 -11   4      270.51      270.45      8.72 o 
   1 -11   4       38.88       49.30      4.90 o 
   2 -11   4      115.19      113.13      6.47 o 
   3 -11   4      322.60      344.41      8.72 o 
   4 -11   4       85.72       98.17     12.60 o 
  -3 -10   4       35.87       38.64      6.38 o 
  -2 -10   4      274.55      272.68     10.38 o 
  -1 -10   4       19.89       14.89      4.90 o 
   0 -10   4       61.16       68.49      9.13 o 
   1 -10   4       34.24       40.47      4.16 o 
   2 -10   4        1.26        8.88      3.15 o 
   3 -10   4      111.81      130.70      5.87 o 
   4 -10   4      325.19      313.84      9.23 o 
   5 -10   4        1.43        3.29      3.12 o 
  -5  -9   4      202.63      226.46     12.72 o 
  -4  -9   4        7.19        5.57      5.97 o 
  -3  -9   4       52.06       53.36      5.99 o 
  -2  -9   4      178.26      200.55      8.24 o 
  -1  -9   4       17.37       23.98      9.66 o 
   0  -9   4        3.28       11.56      3.83 o 
   1  -9   4      457.15      481.57     12.73 o 
   2  -9   4      119.09      131.24      4.76 o 
   3  -9   4       59.15       81.44      9.70 o 
   4  -9   4      261.79      255.37      5.85 o 
   5  -9   4      167.46      160.37      4.75 o 
   6  -9   4       89.06       92.43      4.84 o 
   7  -9   4       56.06       57.16     14.40 o 
  -6  -8   4      126.49      149.67     15.93 o 
  -5  -8   4       53.56       51.39      7.57 o 
  -4  -8   4      214.54      218.54     10.37 o 
  -3  -8   4        3.94        6.20      3.92 o 
  -2  -8   4      143.83      159.19      6.70 o 
  -1  -8   4      734.51      730.04     14.11 o 
   0  -8   4       85.88       82.07      5.49 o 
   1  -8   4      102.51       99.21      4.54 o 
   2  -8   4      202.92      206.38      4.97 o 
   3  -8   4      215.70      224.13      4.96 o 
   4  -8   4      410.57      400.02      7.36 o 
   5  -8   4      639.25      624.20     10.58 o 
   6  -8   4        1.22       -0.37      1.86 o 
   7  -8   4      205.76      219.98      7.51 o 
  -7  -7   4       63.65       67.57     10.68 o 
  -6  -7   4       79.92       80.94      8.10 o 
  -5  -7   4       68.94       70.17      7.16 o 
  -4  -7   4       13.62        8.88      4.79 o 
  -3  -7   4      303.99      291.61      8.04 o 
  -2  -7   4      120.35      112.06      5.41 o 
  -1  -7   4      770.62      753.41     12.94 o 
   0  -7   4      498.11      493.30      9.12 o 
   1  -7   4      664.55      653.44      9.65 o 
   2  -7   4      496.42      517.68      7.81 o 
   3  -7   4      388.91      378.45      6.17 o 
   4  -7   4        2.39        3.57      2.25 o 
   5  -7   4       51.54       62.86      2.99 o 
   6  -7   4      209.42      198.55      8.44 o 
   7  -7   4      122.38      121.18      9.38 o 
   8  -7   4      421.67      419.70     16.76 o 
  -7  -6   4       53.05       57.16     14.59 o 
  -6  -6   4       85.35       88.15      7.11 o 
  -5  -6   4      144.61      161.52      7.95 o 
  -4  -6   4       15.70       20.62      4.55 o 
  -3  -6   4      313.48      291.36     21.74 o 
  -2  -6   4      223.47      214.30      7.42 o 
  -1  -6   4       22.35       24.55      3.79 o 
   0  -6   4     1197.46     1147.09     17.44 o 
   1  -6   4      987.04      988.92     11.84 o 
   2  -6   4      242.36      246.68      4.12 o 
   3  -6   4      653.90      628.43     10.59 o 
   4  -6   4        2.64        4.83      1.82 o 
   5  -6   4       47.94       47.83      2.79 o 
   6  -6   4      192.05      177.77      3.55 o 
   7  -6   4       97.62       95.35      3.00 o 
   8  -6   4      146.00      176.63     11.55 o 
  -8  -5   4      425.60      409.45     22.30 o 
  -7  -5   4        5.87        5.98      5.66 o 
  -6  -5   4        5.69       10.04      3.59 o 
  -5  -5   4      523.31      517.89     10.39 o 
  -4  -5   4      106.52      105.30      4.94 o 
  -3  -5   4      189.79      201.99      6.68 o 
  -2  -5   4      561.69      506.29     19.04 o 
  -1  -5   4      104.38      137.90     13.73 o 
   0  -5   4      508.30      467.29      6.76 o 
   1  -5   4        9.57        8.11      1.77 o 
   2  -5   4       22.12       30.48      1.71 o 
   3  -5   4     1358.13     1395.28     14.89 o 
   4  -5   4      795.53      790.78      7.59 o 
   5  -5   4      808.00      833.18     15.63 o 
   6  -5   4      562.77      556.27      5.74 o 
   7  -5   4        2.70        2.07      0.90 o 
   8  -5   4       16.61       28.32      7.39 o 
   9  -5   4      348.51      353.17     26.85 o 
  -8  -4   4      137.26      135.30      8.31 o 
  -7  -4   4      601.32      590.58     12.03 o 
  -6  -4   4      400.53      389.80      8.79 o 
  -5  -4   4      562.30      526.33     19.51 o 
  -4  -4   4      129.88      164.18     12.12 o 
  -3  -4   4        6.48       14.70      2.63 o 
  -2  -4   4      743.49      681.85      9.22 o 
  -1  -4   4     2383.80     2392.93     29.89 o 
   0  -4   4     1385.81     1433.14     23.45 o 
   1  -4   4     1770.12     1644.33     15.47 o 
   2  -4   4      753.09      822.12      6.71 o 
   3  -4   4      672.14      710.47      7.25 o 
   4  -4   4     1078.10     1012.11      8.10 o 
   5  -4   4      885.67      909.48     11.24 o 
   6  -4   4       80.08       79.72      1.89 o 
   7  -4   4      732.90      741.48     31.40 o 
   8  -4   4       37.02       32.67      7.72 o 
  -9  -3   4       45.51       44.00      6.04 o 
  -8  -3   4       21.08       22.46      4.15 o 
  -7  -3   4       19.77       21.66      3.79 o 
  -6  -3   4     1429.12     1436.42     21.52 o 
  -5  -3   4      845.23      853.29     13.22 o 
  -4  -3   4     3479.91     3494.72     50.29 o 
  -3  -3   4      565.92      554.92     10.16 o 
  -2  -3   4       49.58       51.12      2.56 o 
  -1  -3   4      144.13      126.91      2.88 o 
   0  -3   4      389.45      380.04      3.92 o 
   1  -3   4       86.23       81.84      2.31 o 
   2  -3   4     2746.26     2763.16     24.26 o 
   3  -3   4        3.13        2.68      0.53 o 
   4  -3   4     2029.92     2003.81     16.73 o 
   5  -3   4     1627.13     1629.28     34.43 o 
   6  -3   4        6.00        3.69      4.64 o 
   7  -3   4      592.01      627.73     18.75 o 
   8  -3   4        1.62        7.86      6.30 o 
  -9  -2   4      278.24      278.93      9.72 o 
  -8  -2   4      151.76      147.45      6.11 o 
  -7  -2   4      130.70      130.06      5.80 o 
  -6  -2   4      778.74      719.89     11.75 o 
  -5  -2   4      137.97      154.02     28.03 o 
  -4  -2   4     2901.42     2919.90     41.84 o 
  -3  -2   4     1807.83     1738.56     36.37 o 
  -2  -2   4     2820.23     2871.54     73.85 o 
  -1  -2   4     5603.93     5314.94    107.07 o 
   0  -2   4     2059.37     1924.07     17.30 o 
   1  -2   4      662.45      622.98      5.04 o 
   2  -2   4     3025.10     3343.84     29.00 o 
   3  -2   4      157.54      206.13      5.73 o 
   4  -2   4       36.72       59.71      5.16 o 
   5  -2   4     1880.48     1900.44     39.54 o 
   6  -2   4      701.48      691.95     18.47 o 
   7  -2   4      199.89      208.22     11.18 o 
   8  -2   4      518.32      488.89     18.80 o 
  -9  -1   4       12.94       11.55      4.92 o 
  -8  -1   4      350.03      329.02     10.15 o 
  -7  -1   4       45.71       46.71      5.59 o 
  -6  -1   4      754.69      728.97     13.52 o 
  -5  -1   4       63.02       52.94      4.24 o 
  -4  -1   4     1400.67     1412.76     17.85 o 
  -3  -1   4     3264.83     3270.85     43.23 o 
  -2  -1   4     1828.89     1758.80     20.42 o 
  -1  -1   4     2922.02     3013.69     36.18 o 
   0  -1   4      444.28      461.12      5.45 o 
   1  -1   4     2622.05     2984.06     25.00 o 
   2  -1   4     4341.93     4420.89     47.11 o 
   3  -1   4     1552.40     1547.03     34.05 o 
   4  -1   4        8.87       11.65      3.69 o 
   5  -1   4       12.65       15.44      4.64 o 
   6  -1   4      379.43      369.37     19.60 o 
   7  -1   4        0.84        0.62      4.69 o 
   8  -1   4      108.15      129.23     10.75 o 
 -10   0   4      110.62      101.91      7.86 o 
  -9   0   4       31.84       35.42      5.68 o 
  -8   0   4      187.89      179.38      8.43 o 
  -7   0   4       34.91       35.94      4.92 o 
  -6   0   4       47.39       47.89      7.65 o 
  -5   0   4     1699.37     1710.69     22.92 o 
  -4   0   4        1.48        4.22      2.86 o 
  -3   0   4       64.77       57.13      3.28 o 
  -2   0   4    12392.55    12355.00    238.13 o 
  -1   0   4       82.61       77.54      4.66 o 
   0   0   4      789.82      743.15      6.19 o 
   1   0   4      221.24      225.13      2.43 o 
   2   0   4      718.40      820.47     11.39 o 
   3   0   4      467.81      420.17     12.55 o 
   4   0   4     1758.79     1742.51     21.95 o 
   5   0   4        8.73        7.80      0.79 o 
   6   0   4     1164.07     1100.52     20.84 o 
   7   0   4      114.66      120.92      1.45 o 
   8   0   4       42.04       73.83      9.23 o 
 -10   1   4      115.20      118.62      8.05 o 
  -9   1   4       48.24       54.37      6.98 o 
  -8   1   4       16.69       10.18      7.77 o 
  -7   1   4      498.66      478.85     19.08 o 
  -6   1   4       45.30       55.22      5.30 o 
  -5   1   4     1809.96     1824.48     34.57 o 
  -4   1   4      605.85      514.51     10.89 o 
  -3   1   4      175.78      202.35      6.11 o 
  -2   1   4      568.24      545.17      6.82 o 
  -1   1   4        4.94       18.33      2.08 o 
   0   1   4      819.40      890.90      8.89 o 
   1   1   4     2941.56     2928.80     27.98 o 
   2   1   4       38.70       37.80      1.50 o 
   3   1   4      958.17      942.73     13.64 o 
   4   1   4      711.99      710.58      6.31 o 
   5   1   4      127.39      124.30      4.88 o 
   6   1   4      181.51      190.53      2.60 o 
   7   1   4       53.97       54.28      4.16 o 
   8   1   4       14.55       19.27      7.77 o 
 -10   2   4       96.54       96.74     10.96 o 
  -9   2   4       18.99       17.68      2.85 o 
  -8   2   4      532.15      540.97      9.40 o 
  -7   2   4      872.98      896.71     12.69 o 
  -6   2   4      544.07      565.12     10.78 o 
  -5   2   4      257.30      273.57      5.15 o 
  -4   2   4     7231.69     7333.29    188.97 o 
  -3   2   4       70.05       62.22      4.36 o 
  -2   2   4      693.39      688.11     12.45 o 
  -1   2   4       20.43       15.26      0.81 o 
   0   2   4      610.84      724.20     24.88 o 
   1   2   4      113.94       97.23      2.59 o 
   2   2   4     5722.43     5707.83     83.75 o 
   3   2   4       30.24       32.44      1.42 o 
   4   2   4     1794.75     1749.15     21.31 o 
   5   2   4      181.03      195.61      3.46 o 
   6   2   4      154.68      162.59      3.29 o 
   7   2   4      144.54      143.68      9.56 o 
   8   2   4       22.68        6.25     12.08 o 
 -10   3   4        0.90       -0.84      3.60 o 
  -9   3   4      275.97      287.31      6.05 o 
  -8   3   4       62.05       70.92      4.00 o 
  -7   3   4       63.65       77.55      6.25 o 
  -6   3   4      585.94      579.02      6.96 o 
  -5   3   4       53.72       67.70      7.38 o 
  -4   3   4      448.44      492.61      4.57 o 
  -3   3   4     1041.86     1015.66     18.99 o 
  -2   3   4      438.73      432.02     14.06 o 
  -1   3   4      324.70      248.54      4.49 o 
   0   3   4      135.16      105.57      7.03 o 
   1   3   4     1865.26     1878.85     22.06 o 
   2   3   4      587.25      559.91      8.59 o 
   3   3   4      637.05      687.61     10.63 o 
   4   3   4        1.43        1.25      2.60 o 
   5   3   4       13.96       11.11      2.05 o 
   6   3   4       70.69       82.78      4.05 o 
   7   3   4        1.75       -0.79      2.07 o 
   8   3   4      309.46      317.70     17.38 o 
  -9   4   4       93.35       90.00      7.53 o 
  -8   4   4      497.18      482.20      8.28 o 
  -7   4   4      107.93      106.86      2.95 o 
  -6   4   4      250.19      271.80      5.34 o 
  -5   4   4     1077.96     1115.11     23.44 o 
  -4   4   4       73.72       82.97      9.94 o 
  -3   4   4     1219.89     1255.85     24.06 o 
  -2   4   4      565.24      551.24     12.33 o 
  -1   4   4       25.02       20.50      5.71 o 
   0   4   4      936.20      931.84     11.78 o 
   1   4   4        4.87        1.38      1.72 o 
   2   4   4     1388.16     1341.49     16.59 o 
   3   4   4     1271.31     1205.03     18.75 o 
   4   4   4        1.48        1.11      1.66 o 
   5   4   4        9.16        8.15      2.55 o 
   6   4   4      186.23      196.14     17.97 o 
   7   4   4       71.72       65.45      7.17 o 
  -9   5   4       23.35       22.14      4.74 o 
  -8   5   4      110.38      113.89      4.31 o 
  -7   5   4       27.05       25.38      3.33 o 
  -6   5   4       38.70       42.15      5.87 o 
  -5   5   4      357.93      386.37     18.80 o 
  -4   5   4     2764.23     2823.00     59.57 o 
  -3   5   4      313.26      307.08      3.59 o 
  -2   5   4     1018.83      995.12     14.25 o 
  -1   5   4      111.69      111.69      4.99 o 
   0   5   4     1020.15      978.40     18.14 o 
   1   5   4      297.35      313.89      6.26 o 
   2   5   4       27.36       32.38      8.74 o 
   3   5   4      256.86      248.28      7.65 o 
   4   5   4      430.36      421.87     10.35 o 
   5   5   4        4.77        6.68      2.40 o 
   6   5   4      314.12      306.75      6.48 o 
   7   5   4      109.41       96.17      4.36 o 
  -9   6   4       30.13       25.99      4.82 o 
  -8   6   4       46.93       58.31      5.42 o 
  -7   6   4      455.95      478.22     11.29 o 
  -6   6   4       40.59       36.56     10.51 o 
  -5   6   4      513.95      535.25     15.30 o 
  -4   6   4     1994.10     1897.39     24.41 o 
  -3   6   4      347.07      357.61      8.10 o 
  -2   6   4      299.70      308.87     17.54 o 
  -1   6   4      641.32      655.29     18.85 o 
   0   6   4       94.94      112.60      5.68 o 
   1   6   4     1317.21     1254.79     20.72 o 
   2   6   4       17.86       12.74      2.88 o 
   3   6   4      418.51      416.21      8.09 o 
   4   6   4      555.17      551.17     13.38 o 
   5   6   4       32.33       26.68      4.05 o 
   6   6   4       55.09       46.37      3.93 o 
  -8   7   4        0.26       -0.07      6.04 o 
  -7   7   4      137.09      142.58     15.48 o 
  -6   7   4      545.75      531.84     16.48 o 
  -5   7   4      195.31      194.30     10.09 o 
  -4   7   4     2325.26     2264.41     25.22 o 
  -3   7   4       40.69       40.00      2.85 o 
  -2   7   4       69.21       79.56      6.23 o 
  -1   7   4      219.77      213.72     13.19 o 
   0   7   4       28.34       24.80      3.80 o 
   1   7   4        3.72        3.87      3.10 o 
   2   7   4     1601.92     1559.95     33.31 o 
   3   7   4       26.08       20.43      3.65 o 
   4   7   4      295.58      304.12     12.93 o 
   5   7   4        5.86        5.41      4.00 o 
  -8   8   4        4.91       -2.58      6.44 o 
  -7   8   4       44.36       47.69      7.96 o 
  -6   8   4      156.98      165.03     10.80 o 
  -5   8   4       22.60       20.79     11.37 o 
  -4   8   4      718.41      673.17     11.62 o 
  -3   8   4      225.28      246.63      5.71 o 
  -2   8   4        2.40        1.21      3.43 o 
  -1   8   4      794.18      785.80     19.51 o 
   0   8   4      165.81      162.38      8.86 o 
   1   8   4       51.55       49.46      8.76 o 
   2   8   4      155.63      162.08      6.81 o 
   3   8   4       21.06       17.65      7.03 o 
   4   8   4      183.91      177.82      7.17 o 
  -7   9   4        7.87       15.63      7.15 o 
  -6   9   4       93.04       82.92      9.76 o 
  -5   9   4      148.78      205.90     20.65 o 
  -4   9   4        2.89        2.11      2.23 o 
  -3   9   4      327.46      314.50      6.39 o 
  -2   9   4       19.07       17.70      5.93 o 
  -1   9   4       16.08       21.92      5.94 o 
   0   9   4      779.31      795.55     19.45 o 
   1   9   4        0.20       -3.11      4.72 o 
   2   9   4       39.41       34.32      6.01 o 
   3   9   4       82.93       80.65      6.44 o 
  -5  10   4      118.83       74.68     19.46 o 
  -4  10   4       48.73       43.98      7.99 o 
  -3  10   4      284.02      292.99     17.11 o 
  -2  10   4      558.15      564.77     17.75 o 
  -1  10   4       37.04       44.48     13.14 o 
   0  10   4      251.62      277.44     13.11 o 
   1  10   4        3.16        4.93      4.68 o 
  -1 -11   5      281.58      281.79     11.33 o 
   0 -11   5        0.21       -2.00      4.75 o 
   1 -11   5      161.19      156.18      8.98 o 
   2 -11   5        7.98       15.06      5.47 o 
   3 -11   5       69.63       78.93      5.78 o 
  -3 -10   5       65.54       64.54      8.88 o 
  -2 -10   5      265.54      260.49     10.23 o 
  -1 -10   5      138.52      138.19      7.62 o 
   0 -10   5      138.08      133.09      6.04 o 
   1 -10   5      111.57      106.68     11.32 o 
   2 -10   5      311.53      304.52      7.46 o 
   3 -10   5        0.83       -0.10      2.58 o 
   4 -10   5      217.34      218.74      7.59 o 
   5 -10   5      236.95      224.08      8.53 o 
  -5  -9   5       25.71       32.15      6.43 o 
  -4  -9   5       21.67       18.74      5.44 o 
  -3  -9   5      239.79      276.47     11.89 o 
  -2  -9   5        8.24       12.28      4.34 o 
  -1  -9   5       56.58       60.57      5.92 o 
   0  -9   5      465.35      458.96      9.95 o 
   1  -9   5      166.99      156.50      5.38 o 
   2  -9   5      508.65      503.98      8.64 o 
   3  -9   5        6.05        5.36      2.56 o 
   4  -9   5       25.10       22.90      3.39 o 
   5  -9   5      203.19      200.46     10.13 o 
   6  -9   5        0.31        4.01      2.19 o 
  -6  -8   5      242.86      242.56     10.68 o 
  -5  -8   5      222.88      213.18     11.53 o 
  -4  -8   5       59.75       74.26     11.53 o 
  -3  -8   5      519.80      508.84     14.54 o 
  -2  -8   5       31.42       39.52      4.67 o 
  -1  -8   5       11.22       15.98      3.75 o 
   0  -8   5      817.67      806.00     12.21 o 
   1  -8   5       20.63       20.38      3.47 o 
   2  -8   5       69.58       72.22      3.51 o 
   3  -8   5     1090.16     1076.90     17.51 o 
   4  -8   5       10.06        5.55      2.40 o 
   5  -8   5      104.68      112.66      3.48 o 
   6  -8   5      156.44      145.71     10.25 o 
   7  -8   5        5.03        0.81      5.59 o 
  -7  -7   5        1.90       -1.38      5.59 o 
  -6  -7   5        9.09        5.07      5.92 o 
  -5  -7   5       58.05       84.59     11.37 o 
  -4  -7   5      307.87      291.31      8.77 o 
  -3  -7   5      173.48      164.14      6.66 o 
  -2  -7   5     1274.95     1279.30     19.96 o 
  -1  -7   5        0.47       -0.24      2.58 o 
   0  -7   5     1144.79     1127.16     15.26 o 
   1  -7   5        3.10        5.20      4.10 o 
   2  -7   5       66.57       71.53      3.05 o 
   3  -7   5      242.63      238.73      5.00 o 
   4  -7   5      283.07      289.24      6.57 o 
   5  -7   5        5.11        9.43      2.04 o 
   6  -7   5      182.31      177.58      6.33 o 
   7  -7   5      319.23      290.19     14.44 o 
   8  -7   5      336.56      328.40     16.38 o 
  -7  -6   5      230.66      241.39      9.33 o 
  -6  -6   5        0.26       -0.43      3.45 o 
  -5  -6   5      202.94      205.92      8.50 o 
  -4  -6   5      332.57      325.09      8.37 o 
  -3  -6   5      141.10      134.67     12.98 o 
  -2  -6   5     1518.56     1508.45     28.36 o 
  -1  -6   5      784.74      755.36     19.08 o 
   0  -6   5       15.23       15.00      2.39 o 
   1  -6   5     1861.75     1843.94     21.31 o 
   2  -6   5        1.50        2.04      2.07 o 
   3  -6   5     1068.72     1037.19     15.44 o 
   4  -6   5      792.82      788.23     24.64 o 
   5  -6   5      124.98      126.54      5.99 o 
   6  -6   5      179.98      184.63      7.22 o 
   7  -6   5      218.26      226.73     12.45 o 
   8  -6   5       12.69        0.24      5.78 o 
  -8  -5   5        0.08        5.48      5.17 o 
  -7  -5   5       94.83       95.28      7.56 o 
  -6  -5   5      130.44      155.65     11.08 o 
  -5  -5   5        2.55        4.95      3.30 o 
  -4  -5   5     1173.93     1162.03     31.35 o 
  -3  -5   5        1.07        2.44      3.22 o 
  -2  -5   5     1406.57     1404.58     26.42 o 
  -1  -5   5      265.99      247.28      5.24 o 
   0  -5   5      112.59      117.34      3.47 o 
   1  -5   5      195.66      194.40      5.96 o 
   2  -5   5     1425.36     1406.54     14.00 o 
   3  -5   5       58.83       55.97      2.13 o 
   4  -5   5      508.87      499.69      5.24 o 
   5  -5   5        3.05        2.37      1.78 o 
   6  -5   5      535.57      487.61      8.97 o 
   7  -5   5      116.48      135.67     10.42 o 
   8  -5   5      139.69      141.31     11.55 o 
  -8  -4   5       72.33       75.56      6.04 o 
  -7  -4   5       25.44       28.48     14.92 o 
  -6  -4   5      198.75      215.74     22.59 o 
  -5  -4   5      396.02      383.23     10.04 o 
  -4  -4   5      712.81      682.25     11.28 o 
  -3  -4   5      619.04      602.22      9.62 o 
  -2  -4   5      278.70      318.94      9.02 o 
  -1  -4   5      956.48      932.26     13.09 o 
   0  -4   5     2897.58     2908.46     31.79 o 
   1  -4   5      348.97      335.54      3.89 o 
   2  -4   5      658.05      620.70      5.80 o 
   3  -4   5       91.87       97.48      1.57 o 
   4  -4   5     2177.14     2221.12     19.69 o 
   5  -4   5       51.83       59.99      9.73 o 
   6  -4   5       88.41       86.52      8.33 o 
   7  -4   5      351.57      333.61     14.92 o 
   8  -4   5      293.18      288.20     24.34 o 
  -9  -3   5       81.37       75.55      6.22 o 
  -8  -3   5       76.65       94.80     11.67 o 
  -7  -3   5      186.47      164.31      9.66 o 
  -6  -3   5       10.48        7.70      3.26 o 
  -5  -3   5      639.46      663.05     13.50 o 
  -4  -3   5      956.64      952.19     14.03 o 
  -3  -3   5      240.46      204.32      4.89 o 
  -2  -3   5      230.41      260.75      6.77 o 
  -1  -3   5      555.48      611.20     20.20 o 
   0  -3   5      388.92      346.78      4.13 o 
   1  -3   5     2656.23     2694.69     23.46 o 
   2  -3   5      324.28      335.98      3.44 o 
   3  -3   5     1109.81     1138.67     11.82 o 
   4  -3   5       34.58       33.02      4.60 o 
   5  -3   5       45.14       55.07      6.49 o 
   6  -3   5      131.25      120.94      8.95 o 
   7  -3   5      218.53      229.91     20.17 o 
   8  -3   5      206.68      247.33     22.97 o 
  -9  -2   5      148.34      131.62      7.06 o 
  -8  -2   5      240.62      248.22     13.00 o 
  -7  -2   5       23.94       24.45      3.91 o 
  -6  -2   5      518.17      492.93     11.28 o 
  -5  -2   5      116.34      113.04      4.67 o 
  -4  -2   5       19.34       22.01      2.88 o 
  -3  -2   5     2802.81     2770.37     36.85 o 
  -2  -2   5     9155.88     9001.89    155.77 o 
  -1  -2   5      246.38      218.13      2.98 o 
   0  -2   5      861.04      779.58     10.91 o 
   1  -2   5     1181.31     1199.75      9.00 o 
   2  -2   5      527.17      529.22      4.70 o 
   3  -2   5      116.49      124.96      4.97 o 
   4  -2   5      200.92      198.04      8.24 o 
   5  -2   5      142.54      167.78      8.86 o 
   6  -2   5     1143.67     1144.99     27.47 o 
   7  -2   5       49.09       59.86      8.38 o 
   8  -2   5      257.29      273.47     24.53 o 
  -9  -1   5       22.56       23.20      6.01 o 
  -8  -1   5       56.80       67.40      9.94 o 
  -7  -1   5      304.04      326.44      9.53 o 
  -6  -1   5       80.65       92.55     25.00 o 
  -5  -1   5      467.65      467.09     10.35 o 
  -4  -1   5     1470.31     1492.71     19.76 o 
  -3  -1   5        2.33        8.81      6.35 o 
  -2  -1   5      497.80      550.66      7.60 o 
  -1  -1   5     2928.30     2888.00     28.77 o 
   0  -1   5     1285.17     1233.53     11.56 o 
   1  -1   5     6122.49     6406.79    109.58 o 
   2  -1   5      771.96      747.22      9.33 o 
   3  -1   5      198.78      185.63      6.82 o 
   4  -1   5      552.08      617.13     21.93 o 
   5  -1   5      151.68      176.54      8.71 o 
   6  -1   5      122.23      144.67      9.00 o 
   7  -1   5      208.27      214.28     11.84 o 
   8  -1   5       11.67       11.46     12.36 o 
 -10   0   5      379.88      316.85     20.98 o 
  -9   0   5      140.80      171.85     15.48 o 
  -8   0   5       70.13       60.52     11.22 o 
  -7   0   5       24.60       24.10      5.11 o 
  -6   0   5      567.53      583.17     14.82 o 
  -5   0   5      880.55      878.31     13.21 o 
  -4   0   5     1052.55     1003.90     13.66 o 
  -3   0   5      226.47      273.70      5.21 o 
  -2   0   5     7347.02     7188.15    116.29 o 
  -1   0   5      607.60      608.55      6.50 o 
   0   0   5     1333.32     1476.75     13.54 o 
   1   0   5     1217.99     1255.56      9.60 o 
   2   0   5      375.89      383.35      3.89 o 
   3   0   5      399.06      428.02      3.49 o 
   4   0   5     1369.17     1351.31     27.28 o 
   5   0   5      369.65      347.68     12.08 o 
   6   0   5      589.34      553.10     16.91 o 
   7   0   5      181.70      185.96     11.41 o 
   8   0   5       33.24       28.46     14.35 o 
 -10   1   5       88.24       93.24      8.48 o 
  -9   1   5      178.86      189.05     10.51 o 
  -8   1   5      104.80      115.40      8.19 o 
  -7   1   5      390.60      385.61     12.17 o 
  -6   1   5      522.87      530.09     14.06 o 
  -5   1   5      361.24      374.34     10.65 o 
  -4   1   5      289.40      291.28      8.48 o 
  -3   1   5     3137.80     3211.69     62.13 o 
  -2   1   5      819.93      911.86     15.86 o 
  -1   1   5      521.07      511.85      4.19 o 
   0   1   5      315.57      302.02      8.48 o 
   1   1   5      239.00      215.09      5.94 o 
   2   1   5     6456.49     6491.34     79.62 o 
   3   1   5      223.69      206.82      4.77 o 
   4   1   5       44.92       42.55      1.99 o 
   5   1   5      428.92      447.90      4.07 o 
   6   1   5        0.74        2.91      0.88 o 
   7   1   5      164.24      215.46     20.41 o 
   8   1   5      184.77      182.50     13.54 o 
 -10   2   5       11.09        8.92      4.20 o 
  -9   2   5      125.13      142.12      4.70 o 
  -8   2   5       87.56       82.65      5.35 o 
  -7   2   5       33.03       33.40      5.07 o 
  -6   2   5      817.08      762.26     34.81 o 
  -5   2   5      137.15      154.62      5.14 o 
  -4   2   5     2293.67     2339.39     27.37 o 
  -3   2   5     1425.33     1482.36     19.27 o 
  -2   2   5      412.20      459.43      9.85 o 
  -1   2   5      534.98      560.32      6.22 o 
   0   2   5      786.43      835.84     19.34 o 
   1   2   5      619.34      638.13      6.32 o 
   2   2   5      805.80      820.96      7.44 o 
   3   2   5      717.44      710.81      7.14 o 
   4   2   5      191.28      196.80      3.75 o 
   5   2   5     2606.07     2589.81     27.14 o 
   6   2   5       37.17       34.57      3.07 o 
   7   2   5       29.74       21.21      7.48 o 
   8   2   5       45.61       52.52     10.28 o 
 -10   3   5      187.00      183.70     11.86 o 
  -9   3   5       98.80      102.31      4.13 o 
  -8   3   5       30.45       38.52      8.81 o 
  -7   3   5        1.74        0.57      1.58 o 
  -6   3   5      366.25      387.36      4.66 o 
  -5   3   5      957.41      981.90     15.84 o 
  -4   3   5     1326.27     1315.80     26.52 o 
  -3   3   5      942.57      974.94     19.27 o 
  -2   3   5     3472.29     3674.72     73.16 o 
  -1   3   5      830.70      906.86      8.14 o 
   0   3   5     1862.54     1855.08     22.40 o 
   1   3   5      524.38      541.49      7.97 o 
   2   3   5      545.59      543.30      7.75 o 
   3   3   5      277.06      262.52      7.15 o 
   4   3   5     1094.14     1121.66     21.24 o 
   5   3   5      826.50      878.40     21.45 o 
   6   3   5      197.62      204.00      4.95 o 
   7   3   5       63.16       50.86      9.09 o 
  -9   4   5        3.07        2.60      4.47 o 
  -8   4   5      194.18      189.20      3.90 o 
  -7   4   5      133.86      147.33      4.13 o 
  -6   4   5      336.67      340.69      8.59 o 
  -5   4   5      281.09      287.40     10.61 o 
  -4   4   5       67.73       78.14      6.35 o 
  -3   4   5      108.88       99.92      6.49 o 
  -2   4   5     1922.87     1961.10     18.63 o 
  -1   4   5      172.07      159.61      5.33 o 
   0   4   5     1377.63     1417.04     18.16 o 
   1   4   5      674.93      681.38      9.34 o 
   2   4   5       36.48       48.31      3.28 o 
   3   4   5      441.64      469.61      9.09 o 
   4   4   5       66.08       65.83      4.69 o 
   5   4   5      423.03      425.98      7.80 o 
   6   4   5      277.80      279.48     13.38 o 
   7   4   5       69.37       66.68     10.09 o 
  -9   5   5       47.81       41.91      6.58 o 
  -8   5   5       31.68       27.23      7.41 o 
  -7   5   5      185.95      186.99     10.68 o 
  -6   5   5       44.86       57.76      5.00 o 
  -5   5   5       12.90       10.42      4.97 o 
  -4   5   5     1415.66     1429.54     31.40 o 
  -3   5   5      219.57      201.26      9.04 o 
  -2   5   5      829.10      805.96     14.73 o 
  -1   5   5      123.90      144.71      4.87 o 
   0   5   5       67.19       66.98      7.43 o 
   1   5   5     1003.03      996.49     14.06 o 
   2   5   5      514.40      528.89     10.00 o 
   3   5   5       64.15       61.90      3.41 o 
   4   5   5      284.36      295.12      7.18 o 
   5   5   5       59.63       73.80      5.99 o 
   6   5   5      382.94      387.96     11.14 o 
  -9   6   5      230.19      258.69      9.61 o 
  -8   6   5        0.10        5.81      4.69 o 
  -7   6   5      298.77      294.36     16.17 o 
  -6   6   5        5.00       13.12      5.82 o 
  -5   6   5        1.14        1.42      4.59 o 
  -4   6   5       17.24       21.21      5.68 o 
  -3   6   5      134.07      132.29      2.34 o 
  -2   6   5      229.73      246.65      7.13 o 
  -1   6   5      741.01      711.96     12.40 o 
   0   6   5      593.03      627.74     12.78 o 
   1   6   5       99.84      109.10      4.80 o 
   2   6   5      332.36      335.09      8.72 o 
   3   6   5       47.08       51.98      4.60 o 
   4   6   5      144.99      146.25      9.76 o 
   5   6   5       26.27       28.87      5.97 o 
   6   6   5       13.97       14.84      4.11 o 
  -8   7   5      102.31       95.71     10.51 o 
  -7   7   5        0.38       -1.94      5.49 o 
  -6   7   5      344.58      354.12     23.68 o 
  -5   7   5      386.64      379.69     14.11 o 
  -4   7   5      255.38      284.60     19.56 o 
  -3   7   5       25.12       31.18      3.14 o 
  -2   7   5      104.16      110.61     10.44 o 
  -1   7   5      739.56      765.84     13.84 o 
   0   7   5      191.60      173.19      7.68 o 
   1   7   5      513.52      509.61     12.60 o 
   2   7   5      461.66      460.70     11.89 o 
   3   7   5      581.61      560.12     33.86 o 
   4   7   5       17.97       17.73      4.38 o 
   5   7   5      205.74      206.33     10.63 o 
  -7   8   5        4.45        3.03      5.87 o 
  -6   8   5       39.80       32.30      7.77 o 
  -5   8   5      165.71      165.03     11.55 o 
  -4   8   5      115.01       94.14      9.61 o 
  -3   8   5      277.07      259.30      5.63 o 
  -2   8   5       43.75       56.83      6.81 o 
  -1   8   5      110.82      107.54      7.81 o 
   0   8   5      785.01      800.63     15.60 o 
   1   8   5      142.92      127.45      7.75 o 
   2   8   5        3.99       -1.93      3.44 o 
   3   8   5      104.63       85.36     11.13 o 
   4   8   5        3.63        3.32      3.63 o 
  -6   9   5       22.13       22.87      8.19 o 
  -5   9   5      131.19      132.12     11.79 o 
  -4   9   5       92.52       91.62      7.30 o 
  -3   9   5       58.06       53.50      4.27 o 
  -2   9   5       97.14      115.83      7.48 o 
  -1   9   5      129.68      131.71      7.65 o 
   0   9   5      372.20      350.36     10.92 o 
   1   9   5      320.19      332.55     12.78 o 
   2   9   5       30.88       27.46      6.15 o 
  -5  10   5       38.39       51.95     10.18 o 
  -4  10   5       49.62       46.90      7.08 o 
  -3  10   5       10.59        4.58      6.18 o 
  -2  10   5      152.74      156.55      5.85 o 
  -1  10   5      171.51      168.18      9.47 o 
   0  10   5        8.48        3.66      4.88 o 
   0 -11   6       38.65       52.26      5.46 o 
   1 -11   6      101.91      124.31      8.60 o 
   2 -11   6      361.20      355.87     11.83 o 
  -3 -10   6      261.27      292.81     13.78 o 
  -2 -10   6       11.55       16.01      6.57 o 
  -1 -10   6        6.02        8.61      3.82 o 
   0 -10   6       11.26       10.44      4.33 o 
   1 -10   6      140.16      152.35      7.61 o 
   2 -10   6      265.40      271.88     10.70 o 
   3 -10   6      177.64      177.39      9.87 o 
   4 -10   6        1.88        7.31      7.47 o 
   5 -10   6      450.44      464.24     13.31 o 
  -4  -9   6       10.54        9.38      6.54 o 
  -3  -9   6       95.27       92.79      7.08 o 
  -2  -9   6       96.97       95.60      8.03 o 
  -1  -9   6       43.22       43.52      5.02 o 
   0  -9   6      160.94      152.72      6.20 o 
   1  -9   6      143.81      150.61      5.33 o 
   2  -9   6      121.82      129.17      6.14 o 
   3  -9   6      512.84      514.09      9.55 o 
   4  -9   6      175.78      177.20      4.87 o 
   5  -9   6       48.13       60.96      7.38 o 
   6  -9   6       76.78       87.37     10.80 o 
  -6  -8   6        0.15       -2.75      7.06 o 
  -5  -8   6      187.46      199.18     11.45 o 
  -4  -8   6        6.02        7.95      5.54 o 
  -3  -8   6      254.16      231.45      8.64 o 
  -2  -8   6       97.28      104.37      6.04 o 
  -1  -8   6      347.84      338.31      8.63 o 
   0  -8   6      362.59      370.29      7.89 o 
   1  -8   6      117.67      120.04      4.32 o 
   2  -8   6      178.32      190.10      8.67 o 
   3  -8   6      680.78      675.65      9.24 o 
   4  -8   6       97.85      104.98      9.31 o 
   5  -8   6       49.20       66.05      3.58 o 
   6  -8   6      179.02      107.86     98.47 o 
   7  -8   6        8.64       21.12      8.14 o 
  -6  -7   6        6.72        2.97      4.42 o 
  -5  -7   6        2.94        1.95      3.90 o 
  -4  -7   6      320.02      322.62     15.32 o 
  -3  -7   6      542.91      528.43     11.55 o 
  -2  -7   6      356.51      362.75      8.74 o 
  -1  -7   6      173.74      168.81      8.03 o 
   0  -7   6      300.37      295.17      7.50 o 
   1  -7   6     1091.94     1046.16     12.77 o 
   2  -7   6       48.11       46.03      4.01 o 
   3  -7   6      474.41      445.99      7.79 o 
   4  -7   6      321.22      317.42      4.87 o 
   5  -7   6       99.88      101.60      3.98 o 
   6  -7   6       16.62       19.91      5.07 o 
   7  -7   6      239.72      225.93     13.97 o 
  -7  -6   6      388.88      371.80     14.34 o 
  -6  -6   6        2.51        3.12      4.81 o 
  -5  -6   6       31.98       33.18      4.79 o 
  -4  -6   6       38.29       40.67      4.60 o 
  -3  -6   6      105.36      101.52     10.82 o 
  -2  -6   6       68.20       64.06      5.31 o 
  -1  -6   6      625.06      602.22     11.67 o 
   0  -6   6      346.44      343.52      8.72 o 
   1  -6   6      703.40      699.65     10.24 o 
   2  -6   6      832.92      840.61      9.51 o 
   3  -6   6      383.64      386.13      5.69 o 
   4  -6   6       79.52       77.16      4.35 o 
   5  -6   6      150.16      145.82      4.91 o 
   6  -6   6       31.66       31.79      5.24 o 
   7  -6   6      143.89      146.47     19.65 o 
   8  -6   6      212.45      190.74     14.30 o 
  -8  -5   6      295.64      306.25     15.96 o 
  -7  -5   6       38.29       40.02      5.48 o 
  -6  -5   6      289.23      305.03      9.17 o 
  -5  -5   6      670.84      668.36     22.14 o 
  -4  -5   6      181.84      171.24      7.43 o 
  -3  -5   6      694.55      725.10     12.27 o 
  -2  -5   6        1.95        3.61      3.03 o 
  -1  -5   6       84.45       87.46      6.32 o 
   0  -5   6      246.19      245.21      5.38 o 
   1  -5   6       28.94       25.79      2.28 o 
   2  -5   6     1000.19      950.64      9.65 o 
   3  -5   6     5759.71     5590.07     62.11 o 
   4  -5   6        7.61        5.26      1.51 o 
   5  -5   6      592.28      561.73     22.90 o 
   6  -5   6        1.65       -6.06      6.06 o 
   7  -5   6      263.05      273.66     14.21 o 
   8  -5   6      117.59      129.37     12.36 o 
  -8  -4   6      562.75      515.73     20.45 o 
  -7  -4   6       11.86        5.59      3.91 o 
  -6  -4   6      486.61      448.11     10.56 o 
  -5  -4   6      237.79      228.91      8.68 o 
  -4  -4   6        7.49        3.23      3.57 o 
  -3  -4   6      254.63      271.47      7.64 o 
  -2  -4   6        3.92       11.33      5.68 o 
  -1  -4   6      186.27      192.72      3.66 o 
   0  -4   6     3477.33     3411.91     39.07 o 
   1  -4   6      300.41      295.52      8.77 o 
   2  -4   6        9.89        8.75      1.11 o 
   3  -4   6     2872.12     2929.77     28.82 o 
   4  -4   6       14.00       20.94      2.31 o 
   5  -4   6      145.36      133.01      6.31 o 
   6  -4   6      367.12      390.39     15.25 o 
   7  -4   6       22.05       15.15      7.25 o 
   8  -4   6      210.70      226.73     14.63 o 
  -9  -3   6        4.19        5.37      4.44 o 
  -8  -3   6      682.65      612.06     14.10 o 
  -7  -3   6      241.13      253.84     10.01 o 
  -6  -3   6      127.85      133.63      7.36 o 
  -5  -3   6     1735.12     1713.17     25.90 o 
  -4  -3   6       73.99       79.31      5.29 o 
  -3  -3   6        3.28        3.65      5.49 o 
  -2  -3   6     1160.51     1122.62     15.99 o 
  -1  -3   6      248.50      264.58      3.80 o 
   0  -3   6      854.70      886.48     12.77 o 
   1  -3   6     2485.27     2384.19     20.75 o 
   2  -3   6      534.37      573.56      5.03 o 
   3  -3   6     2529.34     2525.82     24.61 o 
   4  -3   6      448.51      435.93     18.63 o 
   5  -3   6        7.33        5.92      8.76 o 
   6  -3   6      370.88      398.63     15.25 o 
   7  -3   6      109.28      117.87     10.70 o 
   8  -3   6       50.02       58.20      9.90 o 
  -9  -2   6        0.97        6.07      4.33 o 
  -8  -2   6      417.18      391.69     10.54 o 
  -7  -2   6       66.92       92.10      5.57 o 
  -6  -2   6       99.14       93.96      5.15 o 
  -5  -2   6       40.61       39.88      4.79 o 
  -4  -2   6     1575.09     1538.40     21.60 o 
  -3  -2   6        2.17        6.39      3.13 o 
  -2  -2   6     1288.13     1324.29     20.42 o 
  -1  -2   6      253.69      250.62      4.34 o 
   0  -2   6     3999.27     3991.13     44.78 o 
   1  -2   6      648.87      606.52     11.53 o 
   2  -2   6        9.03        5.67      1.44 o 
   3  -2   6      393.38      425.10      9.71 o 
   4  -2   6      522.48      532.74     14.49 o 
   5  -2   6      103.31       99.07      8.14 o 
   6  -2   6      282.56      294.21     13.02 o 
   7  -2   6      877.90      831.59     25.24 o 
   8  -2   6        3.63       -0.95      6.44 o 
  -9  -1   6      239.64      232.46     19.27 o 
  -8  -1   6       16.31       16.15      5.73 o 
  -7  -1   6      500.74      529.82     11.33 o 
  -6  -1   6       11.49       15.91      3.60 o 
  -5  -1   6       53.91       61.35      6.77 o 
  -4  -1   6     1766.71     1742.35     24.04 o 
  -3  -1   6      461.23      487.15     11.40 o 
  -2  -1   6       73.89       77.44      3.15 o 
  -1  -1   6     1840.86     1753.89     16.62 o 
   0  -1   6      305.12      256.91      5.28 o 
   1  -1   6     1655.03     1547.97     19.49 o 
   2  -1   6     1299.24     1288.95     14.38 o 
   3  -1   6      196.11      208.22      7.81 o 
   4  -1   6      620.27      646.49     16.34 o 
   5  -1   6      192.49      185.11      9.85 o 
   6  -1   6       30.68       24.81      6.87 o 
   7  -1   6      947.30      907.88     27.66 o 
   8  -1   6       95.81       97.46     11.65 o 
  -9   0   6      123.43      142.92     10.09 o 
  -8   0   6       28.15       23.20      6.06 o 
  -7   0   6       13.14       12.36      9.00 o 
  -6   0   6      720.40      681.01     26.19 o 
  -5   0   6        0.87        5.07      4.07 o 
  -4   0   6      840.19      847.65     17.99 o 
  -3   0   6      793.14      799.44     15.72 o 
  -2   0   6       38.63       45.16      2.92 o 
  -1   0   6      807.58      848.79     20.86 o 
   0   0   6       61.36       80.33      2.15 o 
   1   0   6     1185.49     1287.04     11.38 o 
   2   0   6     1553.03     1551.56     26.12 o 
   3   0   6      456.06      444.42      3.62 o 
   4   0   6      165.84      165.84      8.14 o 
   5   0   6      967.47      974.65     23.91 o 
   6   0   6        6.74        6.39      5.59 o 
   7   0   6      317.89      320.40     15.34 o 
   8   0   6       19.75       18.89      8.38 o 
  -9   1   6      103.10      114.02      6.98 o 
  -8   1   6      382.61      409.19     14.59 o 
  -7   1   6       12.50       13.64      5.26 o 
  -6   1   6     1318.78     1227.91     27.61 o 
  -5   1   6      322.98      317.75     10.70 o 
  -4   1   6      307.69      334.75      9.99 o 
  -3   1   6      331.39      330.77      4.51 o 
  -2   1   6      382.99      372.37     17.47 o 
  -1   1   6      195.09      177.83      2.03 o 
   0   1   6     3766.33     3623.23     49.00 o 
   1   1   6      946.75     1024.11     12.49 o 
   2   1   6      851.70      885.43     10.65 o 
   3   1   6      298.69      285.65     11.60 o 
   4   1   6        1.85        0.31      0.74 o 
   5   1   6      213.15      214.83      3.08 o 
   6   1   6      620.62      615.94     19.13 o 
   7   1   6       45.29       45.74      8.57 o 
   8   1   6       63.89       54.51     17.62 o 
  -9   2   6       10.31        8.65      2.57 o 
  -8   2   6       73.56       78.63      3.60 o 
  -7   2   6      370.99      395.02     14.40 o 
  -6   2   6      572.05      551.36      7.56 o 
  -5   2   6      645.15      656.62     25.19 o 
  -4   2   6        5.71        1.71      1.67 o 
  -3   2   6      236.16      207.86      9.68 o 
  -2   2   6       11.74       16.43      3.46 o 
  -1   2   6      157.52      167.93      9.59 o 
   0   2   6       65.99       62.85      3.27 o 
   1   2   6     1223.21     1224.45     14.06 o 
   2   2   6        7.25       19.26      5.62 o 
   3   2   6      284.34      263.46      3.21 o 
   4   2   6      247.28      253.39      5.59 o 
   5   2   6       11.88       11.54      1.09 o 
   6   2   6      126.01      129.06      6.44 o 
   7   2   6       91.49       90.31     10.70 o 
  -9   3   6        0.57        2.26      4.67 o 
  -8   3   6       97.97       97.20      4.37 o 
  -7   3   6      202.65      206.38      7.19 o 
  -6   3   6       71.82       81.33      4.20 o 
  -5   3   6      349.32      340.08      8.52 o 
  -4   3   6     1048.51     1022.78     18.09 o 
  -3   3   6      411.91      410.80     11.74 o 
  -2   3   6     1651.93     1509.17     37.95 o 
  -1   3   6      366.46      384.42      8.74 o 
   0   3   6     1815.44     1798.48     17.77 o 
   1   3   6     1486.65     1487.82     14.69 o 
   2   3   6       13.43       16.40      1.92 o 
   3   3   6      615.65      610.71      7.39 o 
   4   3   6      997.47      958.55      9.96 o 
   5   3   6      180.59      188.84      4.90 o 
   6   3   6       87.89       88.98      2.88 o 
   7   3   6      616.30      595.06     22.35 o 
  -9   4   6      104.95       81.69     32.46 o 
  -8   4   6       14.84       18.90      6.23 o 
  -7   4   6      375.79      419.38     10.81 o 
  -6   4   6      132.42      119.57      6.23 o 
  -5   4   6        0.73        1.97      3.92 o 
  -4   4   6      980.25      983.18     22.73 o 
  -3   4   6      465.12      493.96     13.54 o 
  -2   4   6       38.83       50.68      6.35 o 
  -1   4   6     1070.18     1031.33     11.39 o 
   0   4   6       15.01       11.85      2.49 o 
   1   4   6      786.20      759.12     10.60 o 
   2   4   6      528.76      539.99      9.22 o 
   3   4   6        1.71       -1.64      2.12 o 
   4   4   6       79.07       84.19      3.06 o 
   5   4   6      943.34      897.15     25.60 o 
   6   4   6        3.24        4.06      2.59 o 
   7   4   6       60.88       61.37     10.37 o 
  -9   5   6       38.34       36.22      9.86 o 
  -8   5   6       92.88      105.70     11.37 o 
  -7   5   6      318.47      323.62     12.12 o 
  -6   5   6     2157.37     2101.89     35.06 o 
  -5   5   6       22.34       22.97      6.01 o 
  -4   5   6       39.64       55.88     11.89 o 
  -3   5   6     1365.80     1375.84     30.88 o 
  -2   5   6      950.15      952.71      9.68 o 
  -1   5   6      218.18      191.15      5.74 o 
   0   5   6      457.81      458.78     10.30 o 
   1   5   6      237.60      218.64      7.67 o 
   2   5   6      897.74      941.10     13.54 o 
   3   5   6      510.96      496.31      9.60 o 
   4   5   6       24.00       16.34      2.64 o 
   5   5   6      743.09      741.08     11.32 o 
   6   5   6       11.94       11.92      3.05 o 
  -8   6   6      210.96      214.24     11.26 o 
  -7   6   6        3.91        8.05      4.45 o 
  -6   6   6     1457.08     1439.01     36.56 o 
  -5   6   6       28.98       36.51     12.31 o 
  -4   6   6        1.61        2.13      4.83 o 
  -3   6   6      235.17      246.48     10.61 o 
  -2   6   6      139.14      136.70      5.96 o 
  -1   6   6        3.45       12.48      3.40 o 
   0   6   6     1013.43      912.09     18.61 o 
   1   6   6       62.16       54.41      7.62 o 
   2   6   6      302.06      304.08      8.50 o 
   3   6   6      314.75      310.95      9.38 o 
   4   6   6        9.09        4.72      2.71 o 
   5   6   6      115.17      112.54      4.94 o 
  -8   7   6      253.97      238.49     15.48 o 
  -7   7   6       31.88       33.50      5.84 o 
  -6   7   6      516.20      511.76     19.04 o 
  -5   7   6      828.10      820.99     23.30 o 
  -4   7   6        1.11        7.96      5.78 o 
  -3   7   6       14.81       14.50      3.83 o 
  -2   7   6       25.03       19.90      4.26 o 
  -1   7   6       86.82       81.54      6.75 o 
   0   7   6      422.66      444.71     10.09 o 
   1   7   6      389.14      389.42     10.94 o 
   2   7   6       17.13       14.56      3.66 o 
   3   7   6      360.59      345.83      8.50 o 
   4   7   6       51.33       62.88      4.73 o 
  -7   8   6      156.26      162.76     12.60 o 
  -6   8   6        2.36        2.89     10.70 o 
  -5   8   6       20.04       16.67      7.25 o 
  -4   8   6      510.45      537.05     30.50 o 
  -3   8   6       29.22       26.00      4.65 o 
  -2   8   6      438.87      462.43     12.00 o 
  -1   8   6      148.79      153.38     21.88 o 
   0   8   6      152.70      133.95      7.06 o 
   1   8   6       23.52       28.39      6.53 o 
   2   8   6        0.64        2.78      3.54 o 
   3   8   6       15.94       27.72      5.65 o 
  -6   9   6      115.92       95.32     19.94 o 
  -5   9   6       21.02       19.65      8.38 o 
  -4   9   6      257.95      265.47     25.29 o 
  -3   9   6        7.34        4.52      4.77 o 
  -2   9   6      152.22      153.79     10.54 o 
  -1   9   6      113.05      118.37     10.44 o 
   0   9   6        0.06        0.22      7.48 o 
   1   9   6      353.24      360.53     21.57 o 
   2   9   6       59.97       73.12      7.17 o 
  -3  10   6       92.26      110.52     17.38 o 
  -2  10   6      109.54      118.35      9.02 o 
  -1  10   6       72.03       81.75     20.62 o 
  -2 -10   7      278.01      297.69     10.95 o 
  -1 -10   7       78.27       87.72      6.78 o 
   0 -10   7       26.13       31.61      4.34 o 
   1 -10   7      251.25      246.78     16.23 o 
   2 -10   7       24.45       24.22      3.70 o 
   3 -10   7      150.83      159.15      6.37 o 
   4 -10   7      138.03      150.72      5.26 o 
  -4  -9   7      167.90      182.32     11.52 o 
  -3  -9   7        7.57       12.05      6.15 o 
  -2  -9   7      337.85      366.36     10.80 o 
  -1  -9   7       29.79       31.01      4.81 o 
   0  -9   7      108.66      122.88      8.88 o 
   1  -9   7      240.91      231.35      6.93 o 
   2  -9   7       55.91       57.95     12.41 o 
   3  -9   7       12.96       10.06      2.69 o 
   4  -9   7      194.34      178.10     17.50 o 
   5  -9   7      218.89      239.45      7.35 o 
  -5  -8   7      151.63      148.98     10.79 o 
  -4  -8   7      366.05      359.24     11.43 o 
  -3  -8   7       75.73       90.69      6.39 o 
  -2  -8   7        1.25        6.69      5.11 o 
  -1  -8   7      125.89      135.35      5.97 o 
   0  -8   7        0.21        2.74      2.56 o 
   1  -8   7      377.53      373.01      8.60 o 
   2  -8   7      268.60      262.35      5.53 o 
   3  -8   7        0.21       -0.65      2.59 o 
   4  -8   7      308.41      309.31      8.58 o 
   5  -8   7      236.52      246.02      8.21 o 
   6  -8   7        3.72       -2.46      6.68 o 
  -6  -7   7      279.21      238.40     25.19 o 
  -5  -7   7       21.47       23.71      5.27 o 
  -4  -7   7      172.90      178.61      7.85 o 
  -3  -7   7     1238.79     1188.69     23.39 o 
  -2  -7   7       20.57       21.04      3.88 o 
  -1  -7   7      344.85      342.80      8.60 o 
   0  -7   7      121.22      120.84      4.53 o 
   1  -7   7     1076.64     1048.06     18.75 o 
   2  -7   7      355.51      350.17      6.08 o 
   3  -7   7      183.12      195.46      4.98 o 
   4  -7   7       13.18       20.33      1.88 o 
   5  -7   7      516.93      506.50      6.69 o 
   6  -7   7       26.53       23.13      5.71 o 
   7  -7   7      201.76      174.17     14.21 o 
  -7  -6   7      134.68      120.36      8.30 o 
  -6  -6   7      191.55      199.48      8.58 o 
  -5  -6   7       46.68       49.97      5.49 o 
  -4  -6   7      103.57      104.39     21.40 o 
  -3  -6   7      205.36      194.31      6.78 o 
  -2  -6   7      830.63      815.66     15.48 o 
  -1  -6   7        9.04        7.08      2.40 o 
   0  -6   7      412.35      422.28      8.20 o 
   1  -6   7      232.29      224.08      4.44 o 
   2  -6   7     1370.85     1365.53     14.95 o 
   3  -6   7        3.82        4.17      1.42 o 
   4  -6   7       14.10       12.73      2.06 o 
   5  -6   7      188.34      184.10      5.87 o 
   6  -6   7      195.46      200.18      9.16 o 
   7  -6   7        1.84        7.58      7.34 o 
  -8  -5   7       38.02       35.50      6.30 o 
  -7  -5   7       29.10       33.19      6.78 o 
  -6  -5   7      406.00      401.46     13.21 o 
  -5  -5   7     1181.92     1129.96     26.99 o 
  -4  -5   7       20.96       15.77      4.56 o 
  -3  -5   7      228.75      234.26     17.12 o 
  -2  -5   7       30.71       26.29      3.98 o 
  -1  -5   7       74.33       70.99      5.09 o 
   0  -5   7      492.69      477.84      8.26 o 
   1  -5   7      471.22      470.24      5.95 o 
   2  -5   7       13.73       21.43      3.63 o 
   3  -5   7      370.64      385.25      5.22 o 
   4  -5   7      294.16      284.88      3.15 o 
   5  -5   7      333.80      306.74      9.59 o 
   6  -5   7      380.99      383.71     16.48 o 
   7  -5   7        3.50        2.08     11.22 o 
  -8  -4   7        3.02       -1.05      4.43 o 
  -7  -4   7      116.98      111.42      9.52 o 
  -6  -4   7        9.39        9.01      5.01 o 
  -5  -4   7      415.82      391.76     16.22 o 
  -4  -4   7      202.67      197.75     11.70 o 
  -3  -4   7      102.67       98.64      4.72 o 
  -2  -4   7      604.05      606.54      9.66 o 
  -1  -4   7      712.29      725.41      8.46 o 
   0  -4   7      152.09      155.10      3.21 o 
   1  -4   7       46.64       46.37      2.56 o 
   2  -4   7       44.03       50.97      1.88 o 
   3  -4   7       66.17       63.29      5.57 o 
   4  -4   7      544.08      560.87     11.71 o 
   5  -4   7        6.80        5.81      3.90 o 
   6  -4   7      136.74      160.96     11.46 o 
   7  -4   7      512.26      488.94     20.22 o 
   8  -4   7        2.92       12.64      8.33 o 
  -8  -3   7       31.17       27.28      8.07 o 
  -7  -3   7      431.52      423.19     11.21 o 
  -6  -3   7      305.66      311.83     10.60 o 
  -5  -3   7      483.53      488.54     19.82 o 
  -4  -3   7      885.36      848.60     19.53 o 
  -3  -3   7      100.54      109.32      8.03 o 
  -2  -3   7        2.42        3.20      1.76 o 
  -1  -3   7     1589.39     1656.08     19.25 o 
   0  -3   7      159.98      170.09      3.75 o 
   1  -3   7     1742.42     1716.66     14.86 o 
   2  -3   7     2189.57     2186.08     28.34 o 
   3  -3   7        6.69        8.11      0.61 o 
   4  -3   7      246.98      250.93     17.21 o 
   5  -3   7       22.87       24.20      6.53 o 
   6  -3   7      173.92      169.62     19.42 o 
   7  -3   7      333.04      350.00     16.86 o 
  -9  -2   7      129.52      127.30      7.99 o 
  -8  -2   7      260.95      254.88     16.72 o 
  -7  -2   7      141.10      145.99      7.01 o 
  -6  -2   7        5.68        5.24      6.03 o 
  -5  -2   7      847.33      835.43     14.47 o 
  -4  -2   7      968.24      952.97     14.90 o 
  -3  -2   7     1590.07     1545.31     23.73 o 
  -2  -2   7       11.76        8.97      2.35 o 
  -1  -2   7     3981.25     4023.10     47.08 o 
   0  -2   7      870.66      874.36      8.46 o 
   1  -2   7      197.98      187.31      5.58 o 
   2  -2   7       24.53       27.21      1.27 o 
   3  -2   7      121.33      127.83      9.40 o 
   4  -2   7      205.37      206.80     10.04 o 
   5  -2   7      587.21      591.70     18.04 o 
   6  -2   7      224.41      236.02     12.79 o 
   7  -2   7      160.50      169.72     12.55 o 
   8  -2   7      115.25      121.99     12.88 o 
  -9  -1   7      194.46      177.49     11.60 o 
  -8  -1   7      292.99      262.16     12.93 o 
  -7  -1   7      258.76      261.59      8.54 o 
  -6  -1   7      446.10      443.17     10.10 o 
  -5  -1   7      470.52      490.58     12.05 o 
  -4  -1   7       25.56       23.50      3.67 o 
  -3  -1   7      203.80      202.95      7.48 o 
  -2  -1   7      697.58      684.90      7.84 o 
  -1  -1   7     3748.27     3850.89     44.18 o 
   0  -1   7     3174.95     3232.80     34.91 o 
   1  -1   7       35.68       36.15      2.23 o 
   2  -1   7      848.89      814.77     15.36 o 
   3  -1   7      272.26      278.26     15.44 o 
   4  -1   7       69.74       82.92      7.34 o 
   5  -1   7       69.58       67.24     13.16 o 
   6  -1   7      289.73      279.30     14.21 o 
   7  -1   7        2.47        3.65      6.63 o 
   8  -1   7      250.32      253.73     28.03 o 
  -9   0   7       15.45       19.56      7.10 o 
  -8   0   7      177.63      169.39     10.80 o 
  -7   0   7      385.69      383.76     14.25 o 
  -6   0   7       19.67       19.13      9.61 o 
  -5   0   7     1399.87     1384.84     30.07 o 
  -4   0   7      124.68       98.92      6.91 o 
  -3   0   7      663.84      670.11      8.12 o 
  -2   0   7     1550.45     1624.54     25.78 o 
  -1   0   7       45.79       58.35      6.13 o 
   0   0   7        5.81        7.53      1.51 o 
   1   0   7     3611.80     3651.43     34.51 o 
   2   0   7        8.11       14.57      2.43 o 
   3   0   7      787.30      786.34      6.24 o 
   4   0   7       80.48       99.21      7.43 o 
   5   0   7      377.54      406.59     22.21 o 
   6   0   7      640.72      629.11     20.17 o 
   7   0   7       78.15       56.12     16.01 o 
   8   0   7        1.21        0.71      7.01 o 
  -9   1   7       10.79       13.92      6.77 o 
  -8   1   7      125.22      130.70     10.23 o 
  -7   1   7      408.75      401.57     14.35 o 
  -6   1   7      173.29      156.98      9.23 o 
  -5   1   7      763.81      817.01     20.36 o 
  -4   1   7     1047.17     1078.71     12.22 o 
  -3   1   7      245.01      250.12      5.94 o 
  -2   1   7      544.52      584.01     11.41 o 
  -1   1   7      352.27      354.58      3.70 o 
   0   1   7     1183.03     1181.64     11.96 o 
   1   1   7     1283.20     1267.39     16.12 o 
   2   1   7      383.75      417.92      8.52 o 
   3   1   7     2377.17     2358.57     29.45 o 
   4   1   7       19.79       20.00      1.63 o 
   5   1   7       49.76       39.92     11.51 o 
   6   1   7      544.52      577.63     30.31 o 
   7   1   7      151.00      144.53     12.64 o 
  -9   2   7      208.96      222.01     11.47 o 
  -8   2   7        8.94       10.82      2.36 o 
  -7   2   7      360.36      351.22      7.73 o 
  -6   2   7      533.84      552.45      6.70 o 
  -5   2   7      937.78      956.21     10.61 o 
  -4   2   7      773.26      844.99     14.16 o 
  -3   2   7       59.78       79.85      6.04 o 
  -2   2   7      279.04      267.38      5.93 o 
  -1   2   7     3321.19     3412.95     48.94 o 
   0   2   7      573.77      577.45      8.45 o 
   1   2   7      606.72      563.53      7.35 o 
   2   2   7      355.74      358.66     13.14 o 
   3   2   7     1356.54     1422.16     19.37 o 
   4   2   7      865.06      874.97     16.67 o 
   5   2   7       89.58       97.53      3.24 o 
   6   2   7        5.55        8.57      6.49 o 
   7   2   7      144.50      140.41     12.60 o 
  -9   3   7      116.88       92.01     38.64 o 
  -8   3   7      191.14      212.60     19.42 o 
  -7   3   7       19.59       23.53      3.06 o 
  -6   3   7      164.75      174.52      7.16 o 
  -5   3   7       30.39       29.71      4.35 o 
  -4   3   7     1850.65     1878.47     28.53 o 
  -3   3   7      797.04      786.32     18.52 o 
  -2   3   7      235.69      229.96      7.17 o 
  -1   3   7     1239.59     1248.89     15.61 o 
   0   3   7        1.83        0.91      1.52 o 
   1   3   7      483.54      477.83      8.17 o 
   2   3   7       99.08       93.90      5.39 o 
   3   3   7      188.20      184.09      3.29 o 
   4   3   7      213.79      225.44      4.89 o 
   5   3   7      427.29      428.13      6.03 o 
   6   3   7       51.83       49.96      8.81 o 
   7   3   7      178.20      205.38     24.39 o 
  -9   4   7       33.71       19.14     12.67 o 
  -8   4   7       10.48       21.56      6.41 o 
  -7   4   7       34.00       33.61      5.31 o 
  -6   4   7      128.22      124.25      6.71 o 
  -5   4   7       90.00      103.33     11.01 o 
  -4   4   7       66.83       92.86      7.58 o 
  -3   4   7     1055.54     1054.87     24.01 o 
  -2   4   7      795.44      773.93     18.37 o 
  -1   4   7      706.20      709.59     13.99 o 
   0   4   7      534.58      562.51      6.69 o 
   1   4   7       92.50       89.89      3.60 o 
   2   4   7      537.23      554.01      6.98 o 
   3   4   7       85.10       88.60      5.18 o 
   4   4   7       28.03       34.37      2.68 o 
   5   4   7      381.32      392.47      6.53 o 
   6   4   7      349.12      340.15     16.29 o 
  -9   5   7        6.78        4.64      4.85 o 
  -8   5   7       48.25       35.69     17.64 o 
  -7   5   7      208.33      198.12     13.87 o 
  -6   5   7      321.92      311.34     31.96 o 
  -5   5   7      247.97      287.49     12.64 o 
  -4   5   7       15.88       16.24      9.90 o 
  -3   5   7     1440.84     1440.77     32.67 o 
  -2   5   7        6.21        5.85      2.72 o 
  -1   5   7      256.76      217.25      9.00 o 
   0   5   7      163.85      164.10      3.85 o 
   1   5   7      216.45      236.43      7.00 o 
   2   5   7      109.39      109.66      5.15 o 
   3   5   7      324.71      336.29      7.96 o 
   4   5   7       50.95       48.76      3.48 o 
   5   5   7      365.07      369.47      7.49 o 
  -8   6   7       43.65       51.26      8.43 o 
  -7   6   7      190.09      182.13     16.83 o 
  -6   6   7        0.14       -3.03      5.97 o 
  -5   6   7      414.66      429.03     16.53 o 
  -4   6   7      179.34      175.12     10.65 o 
  -3   6   7      106.11      100.63      8.19 o 
  -2   6   7      484.35      470.17      5.91 o 
  -1   6   7      788.90      728.82      8.72 o 
   0   6   7       99.05      100.12     11.67 o 
   1   6   7      378.52      374.45     14.30 o 
   2   6   7       10.89        8.05      3.03 o 
   3   6   7      561.02      536.30     12.03 o 
   4   6   7       91.94       95.33      6.04 o 
   5   6   7        1.20        1.51      2.55 o 
  -7   7   7      281.49      260.28     10.98 o 
  -6   7   7       90.96       96.98     10.65 o 
  -5   7   7      380.25      396.69     25.57 o 
  -4   7   7       36.10       47.45      7.96 o 
  -3   7   7        0.15        0.76      5.07 o 
  -2   7   7       68.15       80.51      4.06 o 
  -1   7   7      618.91      584.64     14.96 o 
   0   7   7        8.71        6.38      4.45 o 
   1   7   7      257.99      252.56     14.73 o 
   2   7   7      167.15      174.13      6.62 o 
   3   7   7      201.36      214.56     11.35 o 
   4   7   7      133.49      127.77      5.83 o 
  -6   8   7       50.63       54.27      9.76 o 
  -5   8   7       81.59       76.86     10.47 o 
  -4   8   7      305.97      294.12     15.58 o 
  -3   8   7      336.10      329.26     15.82 o 
  -2   8   7      121.24      137.45      7.75 o 
  -1   8   7      324.56      321.47     16.57 o 
   0   8   7       89.73       89.14      6.36 o 
   1   8   7      226.95      226.10     10.89 o 
   2   8   7       18.09       22.15      5.61 o 
  -5   9   7      104.79      110.67     12.74 o 
  -4   9   7        1.86       -1.04      6.77 o 
  -3   9   7      325.19      266.39     76.88 o 
  -2   9   7        0.43        1.61      6.51 o 
  -1   9   7      120.55      129.44      8.21 o 
   0   9   7      231.43      248.10     10.58 o 
   1   9   7       14.48       12.62      5.00 o 
  -2 -10   8      148.78      145.66     10.28 o 
  -1 -10   8       30.89       28.39      5.40 o 
   0 -10   8      202.56      212.99      9.60 o 
   1 -10   8      182.66      185.92      6.68 o 
   2 -10   8      158.58      154.32      6.84 o 
   3 -10   8      105.56      116.27      6.19 o 
  -4  -9   8      171.91      195.16     10.11 o 
  -3  -9   8      266.38      267.66     12.86 o 
  -2  -9   8        8.70        8.53      4.39 o 
  -1  -9   8      263.05      277.55     16.49 o 
   0  -9   8        8.54        9.62      5.39 o 
   1  -9   8      188.70      200.21      5.98 o 
   2  -9   8      107.00       99.94      6.99 o 
   3  -9   8       12.65        9.76      3.53 o 
   4  -9   8       43.55       47.77      3.28 o 
   5  -9   8       48.83       48.25     10.18 o 
  -5  -8   8       10.70       17.54      6.91 o 
  -4  -8   8       53.96       55.17      7.83 o 
  -3  -8   8      305.18      307.53     10.39 o 
  -2  -8   8       85.38       93.49      6.17 o 
  -1  -8   8       55.88       68.74      5.27 o 
   0  -8   8      566.29      576.57     10.93 o 
   1  -8   8       40.45       43.29      6.24 o 
   2  -8   8       30.39       25.61      5.62 o 
   3  -8   8       51.89       58.05      4.57 o 
   4  -8   8       81.50       90.03      3.94 o 
   5  -8   8       61.06       88.46     10.70 o 
   6  -8   8      203.01      181.13     14.54 o 
  -6  -7   8       21.50       25.53      7.53 o 
  -5  -7   8      174.60      183.69     14.83 o 
  -4  -7   8       46.67       37.47      5.42 o 
  -3  -7   8      592.07      551.68     12.47 o 
  -2  -7   8      154.90      171.69     14.85 o 
  -1  -7   8       36.89       33.15      3.37 o 
   0  -7   8      210.83      197.31      5.57 o 
   1  -7   8      614.76      623.91      8.88 o 
   2  -7   8       67.84       76.41      3.12 o 
   3  -7   8      107.77       98.99      3.11 o 
   4  -7   8      143.89      149.22      3.80 o 
   5  -7   8      264.24      281.19     15.15 o 
   6  -7   8      228.65      211.47     12.88 o 
  -7  -6   8      105.15      123.15      9.45 o 
  -6  -6   8       14.08       13.78      6.30 o 
  -5  -6   8      127.47      121.56      7.23 o 
  -4  -6   8      154.16      163.70      7.27 o 
  -3  -6   8        3.14        1.25      3.83 o 
  -2  -6   8      600.89      553.35     30.54 o 
  -1  -6   8      474.55      476.44      8.54 o 
   0  -6   8       95.00       89.58      4.99 o 
   1  -6   8     3370.07     3420.58     43.31 o 
   2  -6   8        9.95        9.03      1.80 o 
   3  -6   8      128.92      134.74      3.33 o 
   4  -6   8       71.99       71.85      3.64 o 
   5  -6   8       20.30       24.75      7.06 o 
   6  -6   8      390.65      405.59     12.99 o 
   7  -6   8      165.37      199.32     15.11 o 
  -7  -5   8      401.32      388.23     14.94 o 
  -6  -5   8       25.16       25.17      5.24 o 
  -5  -5   8      582.40      543.14     12.81 o 
  -4  -5   8      266.93      280.96      8.29 o 
  -3  -5   8       52.23       63.25      4.59 o 
  -2  -5   8      150.42      147.92      5.00 o 
  -1  -5   8      113.12      114.47      3.76 o 
   0  -5   8      129.32      125.49      3.53 o 
   1  -5   8     2693.26     2716.98     32.13 o 
   2  -5   8      547.99      542.06      9.43 o 
   3  -5   8       87.55       97.97      6.42 o 
   4  -5   8      828.14      790.04      8.81 o 
   5  -5   8      128.72      153.24     13.40 o 
   6  -5   8       88.77       84.95     10.42 o 
   7  -5   8      226.93      231.00     15.77 o 
  -8  -4   8       14.26        7.45      5.10 o 
  -7  -4   8      133.54      132.78     13.59 o 
  -6  -4   8      431.27      439.36     11.86 o 
  -5  -4   8        1.15       -0.55      4.45 o 
  -4  -4   8      360.68      356.21      8.82 o 
  -3  -4   8      203.05      217.12      6.45 o 
  -2  -4   8      199.39      198.63      6.78 o 
  -1  -4   8     1340.74     1345.36     18.68 o 
   0  -4   8      193.45      179.79      3.90 o 
   1  -4   8      756.92      773.86      9.12 o 
   2  -4   8      484.84      485.50      5.41 o 
   3  -4   8      271.04      274.01      9.25 o 
   4  -4   8      330.58      338.29      9.64 o 
   5  -4   8      235.55      230.48     10.86 o 
   6  -4   8       26.57       36.42      8.57 o 
   7  -4   8      563.34      550.45     22.73 o 
  -8  -3   8        1.37       -6.03      6.03 o 
  -7  -3   8      146.41      155.49      9.63 o 
  -6  -3   8      427.44      414.75     10.93 o 
  -5  -3   8      138.18      134.18      7.66 o 
  -4  -3   8      143.54      150.73      5.89 o 
  -3  -3   8        8.52        4.76      2.81 o 
  -2  -3   8       15.46       20.93      5.84 o 
  -1  -3   8      916.10      890.94     16.76 o 
   0  -3   8      719.99      712.68      8.37 o 
   1  -3   8       32.46       34.97      2.82 o 
   2  -3   8     1098.43     1096.87      9.78 o 
   3  -3   8       64.51       53.03      7.42 o 
   4  -3   8       19.15       17.17      4.17 o 
   5  -3   8      567.11      568.30     19.18 o 
   6  -3   8       12.26       11.51      7.10 o 
   7  -3   8       30.57       32.91      9.28 o 
  -9  -2   8       44.51       37.93      8.90 o 
  -8  -2   8       16.01       14.65      6.04 o 
  -7  -2   8       11.25        6.05      5.04 o 
  -6  -2   8      155.00      168.83      7.25 o 
  -5  -2   8      958.75      955.46     40.11 o 
  -4  -2   8      257.12      277.47     12.22 o 
  -3  -2   8     1008.55      990.64     11.55 o 
  -2  -2   8        8.99       12.19      3.76 o 
  -1  -2   8      143.59      126.91      4.37 o 
   0  -2   8     2594.88     2650.19     29.58 o 
   1  -2   8       79.06       78.28      9.34 o 
   2  -2   8       48.77       45.41      5.58 o 
   3  -2   8     1087.99     1093.57     17.52 o 
   4  -2   8      269.37      315.38     12.64 o 
   5  -2   8     1006.26      955.43     26.28 o 
   6  -2   8      191.68      184.21     12.69 o 
   7  -2   8        5.66       -4.07      7.15 o 
  -9  -1   8       22.33       15.82      7.43 o 
  -8  -1   8      248.66      266.23     13.87 o 
  -7  -1   8       40.24       38.69     12.93 o 
  -6  -1   8       57.04       61.04      9.57 o 
  -5  -1   8      146.26      161.18     12.41 o 
  -4  -1   8       64.63       62.08      4.57 o 
  -3  -1   8        3.21        5.64      1.73 o 
  -2  -1   8      550.89      551.45      8.53 o 
  -1  -1   8       35.54       50.57      3.95 o 
   0  -1   8     1471.44     1444.93     16.55 o 
   1  -1   8     1885.76     1920.43     20.84 o 
   2  -1   8        6.95        7.11      1.03 o 
   3  -1   8      110.04      108.11      7.48 o 
   4  -1   8       43.38       57.20     11.84 o 
   5  -1   8      289.17      257.23     12.64 o 
   6  -1   8      132.59      170.00     11.65 o 
   7  -1   8      164.45      163.42     13.64 o 
  -9   0   8       66.53       59.76      9.61 o 
  -8   0   8       52.24       44.28      8.14 o 
  -7   0   8      630.05      613.05     19.56 o 
  -6   0   8       27.47       23.39     10.75 o 
  -5   0   8      690.66      671.02     18.28 o 
  -4   0   8       95.02      100.21      4.33 o 
  -3   0   8       16.50       14.34      3.50 o 
  -2   0   8     1260.51     1290.48     15.74 o 
  -1   0   8      292.07      292.95      6.16 o 
   0   0   8      192.87      193.67      3.05 o 
   1   0   8      632.24      631.65      6.11 o 
   2   0   8     1432.59     1452.02     13.43 o 
   3   0   8      755.66      756.08      7.97 o 
   4   0   8      679.71      673.71     18.66 o 
   5   0   8       11.69       10.51      5.87 o 
   6   0   8      103.19       87.89     10.18 o 
   7   0   8      102.50      111.76     12.22 o 
  -8   1   8       32.39       35.56      8.14 o 
  -7   1   8      201.91      194.15     11.41 o 
  -6   1   8      164.55      156.89      9.85 o 
  -5   1   8      102.91      106.84     12.24 o 
  -4   1   8       78.17       79.29     34.90 o 
  -3   1   8      149.91      165.34      5.21 o 
  -2   1   8      352.68      360.29     12.48 o 
  -1   1   8     3070.13     3108.05     30.73 o 
   0   1   8       66.73       77.90      4.76 o 
   1   1   8      304.76      334.29      6.56 o 
   2   1   8      591.90      604.13      6.64 o 
   3   1   8       13.25       10.79      2.01 o 
   4   1   8       69.17       65.37      1.15 o 
   5   1   8      209.90      222.19     11.79 o 
   6   1   8       56.98       50.95      8.81 o 
   7   1   8      179.47      166.17     14.02 o 
  -9   2   8      538.30      572.85     22.30 o 
  -8   2   8       39.88       35.55      7.06 o 
  -7   2   8        0.87        0.17      1.02 o 
  -6   2   8      398.48      400.29      7.04 o 
  -5   2   8       13.96        8.14      5.35 o 
  -4   2   8      283.76      293.61      8.00 o 
  -3   2   8      764.49      726.51     14.45 o 
  -2   2   8        3.17        6.13      4.81 o 
  -1   2   8      683.10      700.17      8.33 o 
   0   2   8     1660.21     1618.68     20.10 o 
   1   2   8      411.78      394.32      7.30 o 
   2   2   8      761.76      746.34     11.55 o 
   3   2   8      260.96      267.16      4.77 o 
   4   2   8      169.99      169.07     13.57 o 
   5   2   8      519.07      496.51     21.74 o 
   6   2   8       21.27       17.90     12.93 o 
  -9   3   8      161.23      189.83     43.83 o 
  -8   3   8      121.21      103.83     45.70 o 
  -7   3   8       63.12       75.62      7.90 o 
  -6   3   8       10.01        5.84      4.00 o 
  -5   3   8      575.41      577.40     12.41 o 
  -4   3   8        8.37        9.56      4.57 o 
  -3   3   8      767.73      757.31     13.29 o 
  -2   3   8      203.23      214.00      8.57 o 
  -1   3   8     1525.34     1490.83     21.62 o 
   0   3   8      577.36      588.90     15.30 o 
   1   3   8     1032.09     1047.11     13.86 o 
   2   3   8       61.74       64.00      4.04 o 
   3   3   8      516.55      521.02      9.88 o 
   4   3   8       13.42       12.61      3.35 o 
   5   3   8      305.55      301.73     16.03 o 
   6   3   8      137.60      128.90     11.65 o 
  -9   4   8       70.93       55.44      8.85 o 
  -8   4   8      552.43      542.51     28.74 o 
  -7   4   8       45.27       55.43     17.59 o 
  -6   4   8       13.09       15.01      5.68 o 
  -5   4   8      159.65      161.76      8.85 o 
  -4   4   8       21.82       25.46      4.30 o 
  -3   4   8      686.40      665.95     17.85 o 
  -2   4   8     2019.60     1939.42     23.70 o 
  -1   4   8       22.59       23.02      1.84 o 
   0   4   8      311.80      315.15      6.14 o 
   1   4   8      692.31      673.74      9.92 o 
   2   4   8      218.26      210.71      4.68 o 
   3   4   8      411.79      421.69      6.07 o 
   4   4   8      144.01      140.19      4.11 o 
   5   4   8        2.17        1.40      2.50 o 
  -8   5   8      211.54      207.75     13.35 o 
  -7   5   8      347.84      353.08     12.67 o 
  -6   5   8        9.89       18.77      6.31 o 
  -5   5   8      126.98      121.95      7.16 o 
  -4   5   8      102.78       95.04     14.73 o 
  -3   5   8      122.37      126.58      8.95 o 
  -2   5   8      494.91      442.56      9.40 o 
  -1   5   8        2.37        2.22      1.46 o 
   0   5   8       63.93       62.72      4.23 o 
   1   5   8      740.50      750.67     10.79 o 
   2   5   8      281.03      277.47      6.88 o 
   3   5   8       82.41       86.52      3.73 o 
   4   5   8      210.54      209.64      7.94 o 
   5   5   8        9.40        9.66      3.35 o 
  -8   6   8      149.57      163.01     12.07 o 
  -7   6   8       37.91       37.49      7.93 o 
  -6   6   8      242.73      248.54     14.30 o 
  -5   6   8      293.35      308.70     15.11 o 
  -4   6   8      146.38      124.40     10.37 o 
  -3   6   8       40.59       37.13     11.93 o 
  -2   6   8      207.13      190.71      5.21 o 
  -1   6   8      514.45      521.36     18.07 o 
   0   6   8        0.58        3.15      2.17 o 
   1   6   8       17.50       12.82      3.17 o 
   2   6   8      255.94      266.35      5.68 o 
   3   6   8       36.30       44.59      7.43 o 
   4   6   8      202.22      203.62      5.35 o 
  -7   7   8       68.33       68.15      7.82 o 
  -6   7   8      345.14      398.68     18.37 o 
  -5   7   8        0.36       -5.45     11.84 o 
  -4   7   8       80.65       99.44      9.90 o 
  -3   7   8       57.20       58.15      8.67 o 
  -2   7   8        1.21        2.44      2.84 o 
  -1   7   8       55.36       75.16      2.95 o 
   0   7   8      220.38      229.98      5.82 o 
   1   7   8       20.34       27.78      3.53 o 
   2   7   8      382.44      357.71      9.21 o 
   3   7   8       49.33       46.34      4.96 o 
  -6   8   8       95.56       77.28     11.32 o 
  -5   8   8       41.25       34.05     16.20 o 
  -4   8   8       19.65       24.15      8.48 o 
  -3   8   8      625.32      646.96     23.30 o 
  -2   8   8       17.30       17.52      7.53 o 
  -1   8   8       30.10       23.09      4.01 o 
   0   8   8      116.07       92.79      8.39 o 
   1   8   8       48.69       60.12      9.73 o 
  -3   9   8       11.94       12.26      8.62 o 
  -2   9   8      209.00      201.32     38.36 o 
  -1   9   8        6.64        1.90      5.40 o 
   0 -10   9      131.99      136.08      8.30 o 
   1 -10   9       70.48       69.63      7.25 o 
  -3  -9   9       31.36       26.18      4.95 o 
  -2  -9   9       22.99       28.41      4.68 o 
  -1  -9   9      339.29      350.15     10.14 o 
   0  -9   9      294.81      279.44      9.46 o 
   1  -9   9       33.29       31.25      4.60 o 
   2  -9   9        5.68        8.28      3.98 o 
   3  -9   9      384.63      373.65     10.28 o 
   4  -9   9        6.05        3.68      3.43 o 
  -4  -8   9       23.96       20.32      6.79 o 
  -3  -8   9       63.65       61.52      6.24 o 
  -2  -8   9      421.38      412.80     14.37 o 
  -1  -8   9       26.75       28.04      3.96 o 
   0  -8   9      397.65      416.35     12.84 o 
   1  -8   9      123.43      130.97      7.19 o 
   2  -8   9       30.28       26.21      4.55 o 
   3  -8   9      324.39      325.54      6.99 o 
   4  -8   9       65.61       63.85      4.26 o 
   5  -8   9        9.85        7.96      7.77 o 
  -5  -7   9       49.82       75.29     13.16 o 
  -4  -7   9      340.30      329.53     17.95 o 
  -3  -7   9       26.45       29.72      6.02 o 
  -2  -7   9      326.60      320.94      8.53 o 
  -1  -7   9      315.92      286.98      8.49 o 
   0  -7   9       47.12       54.27      4.16 o 
   1  -7   9      273.28      271.68      5.78 o 
   2  -7   9      116.80      121.38      4.24 o 
   3  -7   9        4.71        6.00      3.58 o 
   4  -7   9      231.75      224.80      5.42 o 
   5  -7   9        0.12        3.36     11.84 o 
   6  -7   9       89.78      101.73      8.95 o 
  -6  -6   9        6.43       10.48      5.24 o 
  -5  -6   9        7.81       10.42      5.02 o 
  -4  -6   9      448.99      429.77     18.26 o 
  -3  -6   9       79.96       96.89      6.61 o 
  -2  -6   9       97.37      103.01      9.10 o 
  -1  -6   9      105.80       99.99      6.16 o 
   0  -6   9       22.49       27.20      2.78 o 
   1  -6   9       99.60       97.01      9.62 o 
   2  -6   9      276.65      277.50      6.41 o 
   3  -6   9      106.16      110.95      2.67 o 
   4  -6   9      325.02      308.64     14.16 o 
   5  -6   9      385.46      371.93     12.57 o 
   6  -6   9        4.61        9.50      6.82 o 
  -7  -5   9      136.87      155.03     13.28 o 
  -6  -5   9      431.35      387.48     12.14 o 
  -5  -5   9       10.47       13.21      4.54 o 
  -4  -5   9      136.52      136.98      6.66 o 
  -3  -5   9       18.86       14.61      4.83 o 
  -2  -5   9        2.59        2.63      2.32 o 
  -1  -5   9       78.01       93.17      3.62 o 
   0  -5   9      655.17      642.45     14.62 o 
   1  -5   9        0.54        1.68      1.94 o 
   2  -5   9      767.66      769.87     11.15 o 
   3  -5   9      361.62      348.31      5.08 o 
   4  -5   9      474.97      411.47     23.57 o 
   5  -5   9       38.55       44.72     10.68 o 
   6  -5   9       90.75       98.26     11.89 o 
  -7  -4   9        6.67       11.67      5.24 o 
  -6  -4   9      244.43      251.72      9.56 o 
  -5  -4   9      452.76      420.52     11.56 o 
  -4  -4   9       45.32       66.68     15.60 o 
  -3  -4   9     1163.94     1177.58     17.82 o 
  -2  -4   9      433.09      442.04      7.07 o 
  -1  -4   9      376.84      371.64      5.98 o 
   0  -4   9      154.88      151.65      4.29 o 
   1  -4   9       11.73        8.93      1.96 o 
   2  -4   9      308.89      308.68      4.28 o 
   3  -4   9      397.59      410.55      7.08 o 
   4  -4   9        1.09        5.57      5.78 o 
   5  -4   9      365.14      359.85     16.62 o 
   6  -4   9      550.04      530.85     21.64 o 
   7  -4   9        0.35        1.52      7.25 o 
  -8  -3   9       70.25       58.78     12.15 o 
  -7  -3   9        7.42       10.45      4.94 o 
  -6  -3   9      193.25      204.97     29.79 o 
  -5  -3   9      589.55      559.02     12.29 o 
  -4  -3   9      656.11      626.14     12.20 o 
  -3  -3   9      192.13      202.07      4.83 o 
  -2  -3   9      256.38      260.17      5.01 o 
  -1  -3   9       13.60       11.98      2.11 o 
   0  -3   9     1107.00     1132.68     13.19 o 
   1  -3   9      299.79      296.97      4.98 o 
   2  -3   9      118.93      126.40      8.49 o 
   3  -3   9       32.55       40.25      3.66 o 
   4  -3   9      497.38      484.19     11.95 o 
   5  -3   9       22.14       28.74      7.62 o 
   6  -3   9      105.33       93.43     11.18 o 
   7  -3   9      112.68      129.85     13.69 o 
  -8  -2   9       26.63       25.10      8.10 o 
  -7  -2   9      297.69      313.03     12.73 o 
  -6  -2   9        1.76        9.55      5.35 o 
  -5  -2   9      121.50      116.90      6.23 o 
  -4  -2   9     2271.88     2205.63     26.51 o 
  -3  -2   9     2063.68     2050.25     26.07 o 
  -2  -2   9      418.49      417.03      6.11 o 
  -1  -2   9      305.72      315.49      5.22 o 
   0  -2   9      413.91      399.15      6.55 o 
   1  -2   9       70.31       74.80      8.51 o 
   2  -2   9       30.14       27.84      2.68 o 
   3  -2   9       80.78      111.43      6.04 o 
   4  -2   9     1665.91     1623.51     39.30 o 
   5  -2   9        4.52        4.40      6.06 o 
   6  -2   9      114.86      122.08     11.79 o 
   7  -2   9      121.36      115.50     12.98 o 
  -8  -1   9       39.05       47.31      9.00 o 
  -7  -1   9      434.37      427.75     17.38 o 
  -6  -1   9      223.33      218.97     11.98 o 
  -5  -1   9       15.01       10.09      5.54 o 
  -4  -1   9      254.13      259.68      5.47 o 
  -3  -1   9      369.63      366.89     18.73 o 
  -2  -1   9      204.50      212.99     13.33 o 
  -1  -1   9      724.82      759.50     11.93 o 
   0  -1   9       32.99       47.84      5.43 o 
   1  -1   9     1015.21      987.53      8.88 o 
   2  -1   9      702.29      724.36      7.21 o 
   3  -1   9       65.32       51.53      1.08 o 
   4  -1   9      322.19      342.85     13.59 o 
   5  -1   9      198.44      197.23     11.98 o 
   6  -1   9        0.95        6.91     11.93 o 
   7  -1   9      200.23      194.63     25.33 o 
  -8   0   9      111.04       79.03     10.09 o 
  -7   0   9      538.10      532.03     19.37 o 
  -6   0   9     1143.17     1152.33     42.43 o 
  -5   0   9       70.60       70.85      4.20 o 
  -4   0   9      347.36      366.13     18.04 o 
  -3   0   9        8.17        7.12      1.85 o 
  -2   0   9       18.79       14.56      3.34 o 
  -1   0   9     1235.10     1268.67     16.01 o 
   0   0   9      749.94      757.72      8.15 o 
   1   0   9      220.67      224.03      3.87 o 
   2   0   9     1590.43     1551.13     19.25 o 
   3   0   9       42.26       44.43      3.89 o 
   4   0   9      626.03      606.57     18.47 o 
   5   0   9      241.97      256.24     13.16 o 
   6   0   9        3.48        2.18      6.35 o 
   7   0   9       69.57       80.50     11.84 o 
  -8   1   9      237.10      237.72     14.63 o 
  -7   1   9       77.24       94.57      9.94 o 
  -6   1   9      532.56      529.36      8.95 o 
  -5   1   9      415.89      440.21      6.26 o 
  -4   1   9        8.81        9.75      2.39 o 
  -3   1   9      641.95      644.02     17.71 o 
  -2   1   9       39.14       48.35      3.65 o 
  -1   1   9     1158.82     1174.32     13.40 o 
   0   1   9      734.35      735.31      8.80 o 
   1   1   9      225.53      232.48      4.18 o 
   2   1   9      220.49      215.55      7.17 o 
   3   1   9      732.86      715.80     14.75 o 
   4   1   9       39.02       40.57      2.04 o 
   5   1   9      126.55      151.91     10.94 o 
   6   1   9       89.50       90.45     10.99 o 
  -9   2   9      118.41      126.25     13.02 o 
  -8   2   9      295.58      303.39     11.38 o 
  -7   2   9       26.96       24.26      5.41 o 
  -6   2   9      318.37      314.97     10.13 o 
  -5   2   9      110.42      117.36      6.36 o 
  -4   2   9        6.12        3.98      4.95 o 
  -3   2   9      371.24      392.90      8.82 o 
  -2   2   9      473.61      483.59     11.06 o 
  -1   2   9      173.60      169.57      3.63 o 
   0   2   9     1418.01     1421.45     16.20 o 
   1   2   9      192.24      206.63      5.55 o 
   2   2   9       76.21       83.02      6.49 o 
   3   2   9      364.76      373.69      7.76 o 
   4   2   9      155.28      157.30      3.40 o 
   5   2   9       76.77       80.93      9.14 o 
   6   2   9       15.56       11.89      7.58 o 
  -8   3   9      126.30      121.14      8.47 o 
  -7   3   9       97.18       91.16      9.78 o 
  -6   3   9      170.20      157.84      7.87 o 
  -5   3   9      323.95      314.92     14.75 o 
  -4   3   9      552.18      581.47     12.25 o 
  -3   3   9      253.01      262.71      9.42 o 
  -2   3   9      645.22      632.78     13.54 o 
  -1   3   9       27.96       28.24      4.26 o 
   0   3   9      215.28      208.51     10.11 o 
   1   3   9        8.89        7.48      2.24 o 
   2   3   9      226.44      225.56      6.44 o 
   3   3   9      249.00      253.84      7.32 o 
   4   3   9      449.82      434.51      9.61 o 
   5   3   9       41.82       37.22      7.86 o 
  -8   4   9       15.15       17.39      5.96 o 
  -7   4   9      257.26      287.01     14.16 o 
  -6   4   9        4.10       -2.20      4.19 o 
  -5   4   9       31.99       42.46      8.17 o 
  -4   4   9      164.78      175.01     13.21 o 
  -3   4   9      354.65      331.86     12.45 o 
  -2   4   9      824.69      811.20     17.97 o 
  -1   4   9      215.67      218.75      7.77 o 
   0   4   9        0.24        2.21      2.09 o 
   1   4   9      237.13      259.10      5.70 o 
   2   4   9       61.76       64.25      6.56 o 
   3   4   9      192.84      187.67      5.44 o 
   4   4   9      111.39      123.79      6.37 o 
   5   4   9      176.06      174.64     11.98 o 
  -8   5   9       72.81       70.15      7.93 o 
  -7   5   9       99.05       89.81      7.98 o 
  -6   5   9      497.16      469.77     16.26 o 
  -5   5   9      173.02      174.75     13.73 o 
  -4   5   9      101.42      124.02     16.57 o 
  -3   5   9      531.79      507.97     16.95 o 
  -2   5   9        9.57        7.20      1.41 o 
  -1   5   9      187.06      178.27      4.43 o 
   0   5   9      703.24      691.41     10.42 o 
   1   5   9      191.08      178.50      5.21 o 
   2   5   9      267.66      273.79      6.80 o 
   3   5   9        1.51        3.18      3.27 o 
   4   5   9      244.17      238.65     16.43 o 
  -7   6   9        7.40        3.44      6.49 o 
  -6   6   9      101.11      118.73     14.37 o 
  -5   6   9       32.71       29.36      8.43 o 
  -4   6   9      165.37      177.67     11.93 o 
  -3   6   9      563.39      481.17     27.47 o 
  -2   6   9      196.54      179.76      9.59 o 
  -1   6   9      231.68      231.31      7.01 o 
   0   6   9       39.22       39.61      3.11 o 
   1   6   9       18.13       14.84      3.32 o 
   2   6   9      236.62      231.37      5.62 o 
   3   6   9       24.96       33.25      8.12 o 
  -6   7   9      107.90      137.15     23.61 o 
  -5   7   9       69.28       59.90     10.42 o 
  -4   7   9        5.24       14.96      7.43 o 
  -3   7   9      361.27      302.64     15.63 o 
  -2   7   9      380.39      320.69     24.72 o 
  -1   7   9        0.13       -0.22      1.76 o 
   0   7   9      225.75      228.08      8.55 o 
   1   7   9       63.95       76.15      4.03 o 
   2   7   9       82.84       88.22      7.26 o 
  -5   8   9      233.11      233.17     26.76 o 
  -4   8   9      175.54      150.54     14.02 o 
  -3   8   9      138.94      145.19     13.02 o 
  -2   8   9      148.84      143.96     20.98 o 
  -1   8   9       15.09       10.99     12.22 o 
   0   8   9       11.93       10.72      4.75 o 
  -2  -9  10      154.72      144.62      7.06 o 
  -1  -9  10       33.07       24.34      6.27 o 
   0  -9  10       92.07      104.73      5.48 o 
   1  -9  10        2.81        1.25      3.33 o 
   2  -9  10       99.09       91.13      4.81 o 
  -4  -8  10       44.63       41.69      6.61 o 
  -3  -8  10      180.35      155.76      9.47 o 
  -2  -8  10      317.82      300.13      8.32 o 
  -1  -8  10      623.11      625.83     12.73 o 
   0  -8  10        1.39        2.86      2.81 o 
   1  -8  10      161.32      167.53      7.62 o 
   2  -8  10        1.55        0.91      2.22 o 
   3  -8  10       22.53       19.54      2.63 o 
   4  -8  10      278.59      254.58     16.53 o 
  -5  -7  10        4.09        5.58      5.64 o 
  -4  -7  10      180.00      190.25     13.21 o 
  -3  -7  10      388.08      366.58      8.94 o 
  -2  -7  10       49.93       52.08      7.10 o 
  -1  -7  10      851.79      834.73     12.79 o 
   0  -7  10      174.99      185.57      6.52 o 
   1  -7  10        2.63        5.25      3.61 o 
   2  -7  10      254.47      249.89      5.01 o 
   3  -7  10       11.13        6.78      3.05 o 
   4  -7  10      183.14      239.33     25.05 o 
   5  -7  10      514.52      470.04     21.74 o 
  -6  -6  10       42.33       42.97      6.90 o 
  -5  -6  10        3.53        4.68      4.60 o 
  -4  -6  10      125.77      132.36      7.32 o 
  -3  -6  10      558.61      558.92     11.42 o 
  -2  -6  10      147.32      146.85      5.93 o 
  -1  -6  10     1114.70     1129.83     16.57 o 
   0  -6  10      185.98      198.09      4.97 o 
   1  -6  10       14.55       16.33      2.85 o 
   2  -6  10      362.65      355.88      7.28 o 
   3  -6  10        9.35       10.63      2.43 o 
   4  -6  10       25.09       33.10      8.48 o 
   5  -6  10      631.79      632.54     32.51 o 
  -7  -5  10       53.07       53.27     10.80 o 
  -6  -5  10      294.45      286.08     13.46 o 
  -5  -5  10       22.33       22.02      5.12 o 
  -4  -5  10       92.01       78.44     10.96 o 
  -3  -5  10      258.32      265.13     13.62 o 
  -2  -5  10      408.93      415.23      7.54 o 
  -1  -5  10        0.17        3.24      2.28 o 
   0  -5  10      336.24      339.82      8.62 o 
   1  -5  10      534.16      531.59      9.47 o 
   2  -5  10       89.95       95.48      7.83 o 
   3  -5  10      507.51      476.76      6.01 o 
   4  -5  10       20.51       23.33      5.63 o 
   5  -5  10      248.15      295.73     11.52 o 
   6  -5  10       73.72       55.69     11.37 o 
  -7  -4  10        7.44        8.08      5.47 o 
  -6  -4  10        2.25       -0.83      5.20 o 
  -5  -4  10      208.29      211.78      8.77 o 
  -4  -4  10       13.91        9.49      3.33 o 
  -3  -4  10      122.26      126.38      4.89 o 
  -2  -4  10     1121.79     1127.79     15.45 o 
  -1  -4  10        0.64        4.03      2.42 o 
   0  -4  10       31.58       39.63      4.72 o 
   1  -4  10      118.80      117.96      9.89 o 
   2  -4  10       16.99       17.60      2.45 o 
   3  -4  10      464.91      438.75     14.93 o 
   4  -4  10      373.25      382.74     13.91 o 
   5  -4  10        4.73        1.80      6.39 o 
   6  -4  10      180.58      183.45     14.73 o 
  -7  -3  10      160.86      142.22     18.02 o 
  -6  -3  10        0.33        0.04      3.80 o 
  -5  -3  10       54.16       57.09      6.42 o 
  -4  -3  10      605.36      589.39      9.34 o 
  -3  -3  10       16.33       19.72      3.81 o 
  -2  -3  10      596.10      597.08      8.30 o 
  -1  -3  10     1416.85     1439.04     17.57 o 
   0  -3  10        2.32        0.94      1.64 o 
   1  -3  10      806.30      778.11     18.21 o 
   2  -3  10        2.53        4.57      2.16 o 
   3  -3  10      172.30      155.44      6.54 o 
   4  -3  10      294.74      303.59     14.68 o 
   5  -3  10      185.87      180.99     12.74 o 
   6  -3  10       55.72       64.54     10.89 o 
  -8  -2  10        0.10        0.85      6.68 o 
  -7  -2  10       88.71       19.79     13.40 o 
  -6  -2  10       40.13       40.94      5.76 o 
  -5  -2  10       28.03       25.89      3.01 o 
  -4  -2  10     1157.60     1154.44     14.70 o 
  -3  -2  10      197.62      207.52      5.62 o 
  -2  -2  10       33.92       38.19      5.92 o 
  -1  -2  10      225.32      232.69     14.30 o 
   0  -2  10        5.66        9.15      2.38 o 
   1  -2  10      329.20      307.07      6.82 o 
   2  -2  10      187.37      217.11      3.34 o 
   3  -2  10        5.41        2.23      0.76 o 
   4  -2  10      475.80      481.69     17.24 o 
   5  -2  10      295.97      295.07     15.39 o 
   6  -2  10        1.97        0.09      6.35 o 
  -8  -1  10        1.04        1.42      6.68 o 
  -7  -1  10       22.46       22.40      7.96 o 
  -6  -1  10      417.99      403.13     16.53 o 
  -5  -1  10      110.26      119.95      4.26 o 
  -4  -1  10       57.09       71.02      4.90 o 
  -3  -1  10      544.85      548.06     28.67 o 
  -2  -1  10      104.73      109.43      7.36 o 
  -1  -1  10      535.94      554.18     15.56 o 
   0  -1  10      615.43      624.95      7.75 o 
   1  -1  10        4.71        6.03      1.64 o 
   2  -1  10      555.44      560.47      5.60 o 
   3  -1  10        7.39       11.32      1.01 o 
   4  -1  10        0.46        1.66      5.30 o 
   5  -1  10      419.17      396.74     17.10 o 
   6  -1  10       86.08       88.32     11.32 o 
  -8   0  10      161.04      177.30     13.69 o 
  -7   0  10        2.71        3.27      7.53 o 
  -6   0  10      471.08      468.78     17.10 o 
  -5   0  10       41.33       35.46     14.73 o 
  -4   0  10      131.73      145.82     10.04 o 
  -3   0  10       99.74       93.96      3.29 o 
  -2   0  10      347.93      363.37      6.25 o 
  -1   0  10      897.41      888.69     16.04 o 
   0   0  10      266.02      262.81      4.08 o 
   1   0  10      119.90      126.31      2.81 o 
   2   0  10      703.95      699.14     13.16 o 
   3   0  10      812.39      788.90     13.02 o 
   4   0  10       11.33       10.09      6.01 o 
   5   0  10        5.69        4.26     10.70 o 
   6   0  10      148.39      157.93     13.31 o 
  -8   1  10      156.45      154.23     13.26 o 
  -7   1  10      207.20      210.11     13.50 o 
  -6   1  10        0.80        1.82      2.07 o 
  -5   1  10      502.53      501.98      8.14 o 
  -4   1  10      138.65      136.67      8.45 o 
  -3   1  10      205.16      218.13      9.00 o 
  -2   1  10      494.54      511.03      6.42 o 
  -1   1  10      926.17      960.63     10.78 o 
   0   1  10     1124.17     1110.70     12.91 o 
   1   1  10      325.49      323.29      5.17 o 
   2   1  10      114.23      111.78      2.85 o 
   3   1  10      409.11      394.96      4.36 o 
   4   1  10      193.20      196.19     11.08 o 
   5   1  10       15.26       10.89      6.82 o 
   6   1  10      429.08      422.88     19.94 o 
  -8   2  10      116.53      131.08     12.10 o 
  -7   2  10       30.09       27.96      5.96 o 
  -6   2  10       52.35       48.21      6.14 o 
  -5   2  10      163.22      186.93     19.87 o 
  -4   2  10      340.30      342.82     11.06 o 
  -3   2  10        2.30       -0.12      2.79 o 
  -2   2  10      337.97      349.74      7.89 o 
  -1   2  10     2036.27     2033.42     22.52 o 
   0   2  10      124.40      137.20      4.63 o 
   1   2  10      408.85      405.22     12.02 o 
   2   2  10        4.14        3.69      1.83 o 
   3   2  10       95.95       89.74      5.58 o 
   4   2  10      276.47      286.78     13.26 o 
   5   2  10       54.89       51.57      9.00 o 
  -8   3  10        3.49        6.13      5.44 o 
  -7   3  10      185.57      191.24     20.50 o 
  -6   3  10      317.64      301.57     10.87 o 
  -5   3  10        5.42        5.96      7.30 o 
  -4   3  10      694.47      664.28     13.96 o 
  -3   3  10        7.08        6.93      4.50 o 
  -2   3  10      420.47      460.30     14.90 o 
  -1   3  10     1382.15     1390.39     15.38 o 
   0   3  10        1.55        1.51      2.63 o 
   1   3  10       15.67       13.43      2.54 o 
   2   3  10      828.62      815.50     14.27 o 
   3   3  10        0.77        1.26      2.15 o 
   4   3  10      109.80      143.82     16.43 o 
   5   3  10      123.45      123.55     18.66 o 
  -8   4  10       71.07       93.16     16.50 o 
  -7   4  10        1.88        5.32      5.09 o 
  -6   4  10       77.57       71.86      8.78 o 
  -5   4  10       29.74       25.85      6.84 o 
  -4   4  10      154.82      166.94     16.83 o 
  -3   4  10      407.45      413.67     10.53 o 
  -2   4  10        1.82        2.46      4.64 o 
  -1   4  10      217.35      212.34      5.74 o 
   0   4  10      335.03      324.90      9.49 o 
   1   4  10       10.51        6.90      2.59 o 
   2   4  10      169.30      185.57      6.24 o 
   3   4  10       88.73      111.56      6.11 o 
   4   4  10       20.05       30.54      7.25 o 
  -7   5  10        0.23       -2.77      6.20 o 
  -6   5  10      229.70      233.61     12.70 o 
  -5   5  10        6.82       12.99      5.22 o 
  -4   5  10      146.94      139.63      9.56 o 
  -3   5  10       47.11       51.66      7.91 o 
  -2   5  10       47.61       42.90      1.26 o 
  -1   5  10        1.23        1.05      2.49 o 
   0   5  10      870.36      848.40     14.82 o 
   1   5  10      248.83      243.40      7.77 o 
   2   5  10      142.84      150.44      5.66 o 
   3   5  10      461.90      452.45     10.98 o 
  -6   6  10        2.57        8.98      5.74 o 
  -5   6  10      154.89      153.66      9.33 o 
  -4   6  10       63.89       53.51      9.23 o 
  -3   6  10        2.50       15.82     11.79 o 
  -2   6  10      710.78      684.75     31.87 o 
  -1   6  10        9.40        8.87      4.74 o 
   0   6  10       63.51       61.19      4.43 o 
   1   6  10       90.69       86.43      8.00 o 
   2   6  10        2.96       18.80      5.78 o 
  -5   7  10       38.25       37.13     17.05 o 
  -4   7  10      152.86      122.79     12.36 o 
  -3   7  10        8.16       17.90      7.86 o 
  -2   7  10      214.01      263.91     23.63 o 
  -1   7  10       80.66       64.40     15.39 o 
   0   7  10       61.70       63.59      3.94 o 
   1   7  10      185.22      186.49     11.72 o 
  -3  -8  11        7.15        9.48      4.14 o 
  -2  -8  11        6.32        3.88      3.53 o 
  -1  -8  11      185.02      186.38      7.30 o 
   0  -8  11      163.59      164.63      8.19 o 
   1  -8  11       55.83       66.05      4.17 o 
   2  -8  11       27.25       24.89      3.54 o 
   3  -8  11        9.71       17.62      9.14 o 
  -4  -7  11       12.25       20.91      4.52 o 
  -3  -7  11       12.69        4.44      3.84 o 
  -2  -7  11       12.85       15.27      5.17 o 
  -1  -7  11       70.59       78.30      5.33 o 
   0  -7  11      359.84      368.53      9.40 o 
   1  -7  11      459.21      468.71      8.09 o 
   2  -7  11      243.55      241.33      6.48 o 
   3  -7  11       38.92       37.55      9.42 o 
   4  -7  11       58.05       69.80     11.13 o 
  -5  -6  11        2.13        3.57      4.34 o 
  -4  -6  11        1.77        5.46      3.52 o 
  -3  -6  11        5.27        4.79      3.59 o 
  -2  -6  11      430.98      401.69     10.79 o 
  -1  -6  11       61.83       72.30      4.13 o 
   0  -6  11       98.98      100.44      6.28 o 
   1  -6  11      172.20      176.09      4.51 o 
   2  -6  11       56.06       51.30      5.47 o 
   3  -6  11       96.03       81.54     10.37 o 
   4  -6  11      291.90      299.52     27.61 o 
   5  -6  11        0.80        1.74     10.39 o 
  -6  -5  11        0.34       -4.10      6.13 o 
  -5  -5  11      214.68      228.99      8.07 o 
  -4  -5  11        3.28        1.47      5.06 o 
  -3  -5  11        2.39        1.70      3.15 o 
  -2  -5  11      254.84      261.54      6.31 o 
  -1  -5  11      373.88      376.56      7.92 o 
   0  -5  11       61.12       78.47      5.08 o 
   1  -5  11      571.56      583.23      8.01 o 
   2  -5  11      133.09      139.75      3.68 o 
   3  -5  11      163.31      137.33     15.01 o 
   4  -5  11      267.20      267.24     11.09 o 
   5  -5  11        0.17       16.22      8.19 o 
  -7  -4  11       39.64       37.21     10.25 o 
  -6  -4  11      230.94      242.78     12.71 o 
  -5  -4  11      147.43      154.63      6.41 o 
  -4  -4  11      273.43      259.56      6.73 o 
  -3  -4  11       50.34       53.26      6.93 o 
  -2  -4  11      473.69      474.73      8.27 o 
  -1  -4  11      169.14      170.16      6.02 o 
   0  -4  11       46.35       42.81      2.81 o 
   1  -4  11       35.33       33.65      3.51 o 
   2  -4  11      280.69      267.19     13.14 o 
   3  -4  11        3.70        2.82      1.24 o 
   4  -4  11      271.67      287.29     10.74 o 
   5  -4  11      378.85      387.36     31.06 o 
  -7  -3  11      118.34      113.48      8.86 o 
  -6  -3  11      116.11      119.07      7.94 o 
  -5  -3  11        3.40        4.61      3.97 o 
  -4  -3  11      197.87      191.62      7.90 o 
  -3  -3  11      649.64      635.42     12.00 o 
  -2  -3  11       50.54       51.93      5.70 o 
  -1  -3  11      343.03      320.71      6.34 o 
   0  -3  11      359.69      362.94      7.28 o 
   1  -3  11      127.37      152.68      4.90 o 
   2  -3  11      336.73      348.14      8.12 o 
   3  -3  11      103.62       84.10      6.68 o 
   4  -3  11        3.16        8.48      6.72 o 
   5  -3  11      365.84      353.12     29.27 o 
  -7  -2  11       21.45        6.68     12.79 o 
  -6  -2  11      200.96      208.44      8.05 o 
  -5  -2  11        9.92       13.08      3.15 o 
  -4  -2  11       91.80       99.49      7.68 o 
  -3  -2  11      950.57      985.69     21.38 o 
  -2  -2  11       44.85       52.81      5.85 o 
  -1  -2  11       45.76       55.94      4.50 o 
   0  -2  11      478.10      484.99      8.26 o 
   1  -2  11      184.80      176.25      4.22 o 
   2  -2  11      401.65      387.29      4.27 o 
   3  -2  11      394.29      343.31     20.36 o 
   4  -2  11        9.34        8.86      6.53 o 
   5  -2  11      248.14      251.74     15.06 o 
  -8  -1  11      132.24      125.40     13.69 o 
  -7  -1  11       31.03       25.63      3.47 o 
  -6  -1  11      173.08      159.17      5.27 o 
  -5  -1  11      153.43      159.87     10.87 o 
  -4  -1  11       19.48       24.96      2.94 o 
  -3  -1  11      610.56      624.27     14.96 o 
  -2  -1  11      750.18      716.32     11.18 o 
  -1  -1  11      162.33      172.15      4.84 o 
   0  -1  11      254.96      246.46      4.33 o 
   1  -1  11      596.11      579.19      6.67 o 
   2  -1  11      251.42      246.85      5.16 o 
   3  -1  11      338.25      318.93     14.12 o 
   4  -1  11      121.69      128.85     10.56 o 
   5  -1  11       55.17       63.46     10.09 o 
  -8   0  11      153.57      167.87     14.63 o 
  -7   0  11      226.07      231.80     15.06 o 
  -6   0  11       24.36       31.14      5.59 o 
  -5   0  11      320.70      320.01     21.26 o 
  -4   0  11       44.73       43.15      3.86 o 
  -3   0  11      155.58      167.83     15.08 o 
  -2   0  11       64.68       65.74      6.63 o 
  -1   0  11      218.62      226.78      4.33 o 
   0   0  11      140.65      146.54      4.94 o 
   1   0  11      704.29      692.03      9.67 o 
   2   0  11      109.60      106.69      8.44 o 
   3   0  11      418.99      392.59      7.90 o 
   4   0  11       32.63       28.32     12.64 o 
   5   0  11       12.16       12.88      7.58 o 
  -8   1  11      103.78       99.68     12.88 o 
  -7   1  11       57.98       56.07      9.94 o 
  -6   1  11      194.42      225.88     22.30 o 
  -5   1  11      156.56      162.91      3.10 o 
  -4   1  11      582.21      586.06     29.86 o 
  -3   1  11      149.79      156.05      4.37 o 
  -2   1  11      269.19      262.51      7.03 o 
  -1   1  11       12.94        5.61      4.29 o 
   0   1  11        4.95        4.21      2.03 o 
   1   1  11      452.79      448.76      6.64 o 
   2   1  11      324.35      312.06      4.45 o 
   3   1  11       29.99       25.96      1.51 o 
   4   1  11      165.08      153.67     10.94 o 
   5   1  11       15.52        9.28     12.41 o 
  -8   2  11        2.57       11.37      8.43 o 
  -7   2  11       19.41       19.14      7.01 o 
  -6   2  11      237.15      235.96     12.09 o 
  -5   2  11       58.37       56.59      8.22 o 
  -4   2  11      107.62       94.66      6.61 o 
  -3   2  11      202.01      212.85      8.82 o 
  -2   2  11        3.36        4.13      3.62 o 
  -1   2  11      103.64      108.92      4.95 o 
   0   2  11       66.18       68.39      5.31 o 
   1   2  11      354.37      337.66      9.95 o 
   2   2  11      282.86      292.65      5.30 o 
   3   2  11      382.72      376.89     12.72 o 
   4   2  11        1.17        5.45      5.97 o 
  -7   3  11        0.48       -2.94      5.04 o 
  -6   3  11      144.88      155.85     14.91 o 
  -5   3  11      421.19      410.70     11.97 o 
  -4   3  11      213.89      223.78     11.46 o 
  -3   3  11       69.32       80.53      5.69 o 
  -2   3  11        1.93        1.31      3.48 o 
  -1   3  11      167.31      168.04      3.78 o 
   0   3  11      164.56      160.46      9.17 o 
   1   3  11       19.47       16.74      2.33 o 
   2   3  11      329.37      326.14      6.19 o 
   3   3  11      204.90      201.75      4.80 o 
   4   3  11        8.71       -0.24      5.26 o 
  -7   4  11       40.19       44.80     12.72 o 
  -6   4  11       66.50       79.78      7.67 o 
  -5   4  11      386.92      373.40     12.00 o 
  -4   4  11      173.12      177.23     10.14 o 
  -3   4  11      235.18      252.32      8.69 o 
  -2   4  11      113.96      121.40      6.31 o 
  -1   4  11       75.10       77.87      5.99 o 
   0   4  11      246.70      232.27      7.29 o 
   1   4  11      110.32      108.73      7.48 o 
   2   4  11       21.27       16.62      3.70 o 
   3   4  11      148.21      157.76     19.65 o 
  -6   5  11        0.70        5.62      5.49 o 
  -5   5  11      501.49      475.12     14.31 o 
  -4   5  11       35.26       36.46      7.29 o 
  -3   5  11        0.91        7.12      5.29 o 
  -2   5  11      174.50      177.58     10.94 o 
  -1   5  11       36.19       35.33      2.67 o 
   0   5  11      178.74      162.89      5.00 o 
   1   5  11      169.31      153.23      5.44 o 
   2   5  11       90.42       85.13      4.92 o 
  -5   6  11      273.83      245.66     14.06 o 
  -4   6  11      158.96      137.87      8.82 o 
  -3   6  11       37.44       55.03      9.04 o 
  -2   6  11      107.49      144.24     18.47 o 
  -1   6  11       93.05       82.87     15.15 o 
   0   6  11       20.22       18.28      3.41 o 
   1   6  11       68.31       66.72      6.04 o 
  -3   7  11      135.46      150.59     13.16 o 
  -2   7  11       93.65       96.37     18.56 o 
  -1  -8  12        7.95        5.43      3.76 o 
   0  -8  12      110.26      105.94     18.60 o 
   1  -8  12       11.67        7.77      3.25 o 
  -3  -7  12      242.47      240.93      9.09 o 
  -2  -7  12       75.21       82.67      7.23 o 
  -1  -7  12       62.40       61.93      5.35 o 
   0  -7  12       24.88       20.66      4.06 o 
   1  -7  12      261.50      262.99      6.27 o 
   2  -7  12       15.81       15.09      2.53 o 
   3  -7  12      439.23      450.53     21.55 o 
  -4  -6  12      198.71      211.16      8.41 o 
  -3  -6  12       11.42       15.99      4.37 o 
  -2  -6  12       32.83       38.69      6.59 o 
  -1  -6  12      283.51      297.21      8.78 o 
   0  -6  12       16.66       17.31      3.53 o 
   1  -6  12      119.75      123.43      4.96 o 
   2  -6  12      119.37      109.99      3.58 o 
   3  -6  12       84.04      106.60     11.70 o 
  -5  -5  12       58.56       62.42      6.52 o 
  -4  -5  12       50.62       48.19      6.26 o 
  -3  -5  12       11.23       12.81      3.95 o 
  -2  -5  12        2.15        4.07      3.17 o 
  -1  -5  12      765.65      771.86     12.66 o 
   0  -5  12       35.85       37.63      4.37 o 
   1  -5  12       81.43       84.95      4.02 o 
   2  -5  12      241.96      228.53      6.65 o 
   3  -5  12       16.12       26.09      8.33 o 
   4  -5  12      100.12       95.65     24.27 o 
  -6  -4  12      113.00      133.82     10.07 o 
  -5  -4  12       86.67       90.52      5.27 o 
  -4  -4  12      219.92      226.15      9.72 o 
  -3  -4  12      631.44      634.80     10.71 o 
  -2  -4  12       22.44       15.01      3.49 o 
  -1  -4  12      251.50      240.11      9.97 o 
   0  -4  12        2.56        7.49      3.25 o 
   1  -4  12        0.03        0.56      2.24 o 
   2  -4  12      365.14      366.15      6.94 o 
   3  -4  12      282.79      296.65     10.71 o 
   4  -4  12       21.67       16.73      6.95 o 
  -6  -3  12       13.37       16.04      3.60 o 
  -5  -3  12       27.70       33.93      3.80 o 
  -4  -3  12       59.10       57.58      4.03 o 
  -3  -3  12     1063.49     1068.63     19.54 o 
  -2  -3  12       22.82       22.19      3.91 o 
  -1  -3  12       57.90       51.85      5.06 o 
   0  -3  12      478.13      487.67     10.40 o 
   1  -3  12       42.72       49.50     11.06 o 
   2  -3  12       14.01       13.53      2.25 o 
   3  -3  12      110.67      131.87      7.55 o 
   4  -3  12       65.16       52.71     16.38 o 
  -7  -2  12      191.02      184.81     11.18 o 
  -6  -2  12       81.26       87.66      7.14 o 
  -5  -2  12      176.66      183.13      8.41 o 
  -4  -2  12      145.38      158.20     12.60 o 
  -3  -2  12       59.56       63.49      5.07 o 
  -2  -2  12      234.34      240.91     11.01 o 
  -1  -2  12       88.69       87.72      5.25 o 
   0  -2  12       17.09       18.68      2.98 o 
   1  -2  12      197.31      206.27      7.05 o 
   2  -2  12        2.91        1.94      1.40 o 
   3  -2  12      608.20      595.34     19.70 o 
   4  -2  12      267.30      234.12     13.97 o 
   5  -2  12        1.05        9.66      7.81 o 
  -7  -1  12       84.36      167.78     24.58 o 
  -6  -1  12        4.22       -0.68      2.59 o 
  -5  -1  12       68.32       65.48      4.23 o 
  -4  -1  12      114.26      119.35      6.25 o 
  -3  -1  12      314.87      321.73      9.07 o 
  -2  -1  12      402.64      403.11      7.92 o 
  -1  -1  12       60.99       73.37     10.56 o 
   0  -1  12        5.94        4.92      2.76 o 
   1  -1  12      244.68      238.45      5.30 o 
   2  -1  12      131.14      132.11      2.62 o 
   3  -1  12       58.62       46.69     12.98 o 
   4  -1  12      178.82      200.74     12.64 o 
  -7   0  12      215.72      190.08     15.20 o 
  -6   0  12        2.76        2.51      6.58 o 
  -5   0  12       12.15        8.96      4.36 o 
  -4   0  12      526.63      548.79     20.24 o 
  -3   0  12     1391.40     1402.45     22.14 o 
  -2   0  12       30.58       37.26      4.34 o 
  -1   0  12      255.01      250.17      7.42 o 
   0   0  12       31.82       30.14      6.70 o 
   1   0  12      554.36      556.06      7.47 o 
   2   0  12      497.24      471.06     17.35 o 
   3   0  12        0.13        1.47      4.92 o 
   4   0  12      227.49      255.90     13.97 o 
  -7   1  12       14.00       22.26      9.00 o 
  -6   1  12      247.62      258.41     15.30 o 
  -5   1  12      137.93      128.05      8.29 o 
  -4   1  12      148.46      145.38      5.49 o 
  -3   1  12     1340.23     1315.25     30.60 o 
  -2   1  12       66.24       71.28      6.16 o 
  -1   1  12       35.88       44.14      4.59 o 
   0   1  12      151.07      155.76      6.05 o 
   1   1  12      148.43      138.23      5.30 o 
   2   1  12       50.19       53.52      2.90 o 
   3   1  12      511.11      539.70     17.71 o 
   4   1  12      158.97      198.65     20.88 o 
  -7   2  12       36.34       37.59     12.25 o 
  -6   2  12       70.10       63.24     13.16 o 
  -5   2  12      495.51      480.04     13.29 o 
  -4   2  12        0.12       -3.20      7.88 o 
  -3   2  12     1192.13     1136.32     20.38 o 
  -2   2  12      193.18      185.47     15.72 o 
  -1   2  12        5.53        7.48      2.08 o 
   0   2  12      278.86      269.73      5.56 o 
   1   2  12       85.71       79.77      6.62 o 
   2   2  12       85.22       98.53      4.71 o 
   3   2  12      527.56      556.65     17.85 o 
  -6   3  12       97.46      132.02      8.94 o 
  -5   3  12      209.30      202.72     16.46 o 
  -4   3  12      111.30      122.16     23.18 o 
  -3   3  12       52.00       42.38      5.24 o 
  -2   3  12       81.05       65.38      5.27 o 
  -1   3  12        0.40        0.08      2.42 o 
   0   3  12       79.58       90.80      9.80 o 
   1   3  12      471.07      473.79      7.98 o 
   2   3  12        3.96        8.25      3.14 o 
   3   3  12      210.64      231.37     19.08 o 
  -6   4  12       11.67       13.22      5.89 o 
  -5   4  12       90.35       96.42      9.50 o 
  -4   4  12      268.29      287.61     10.46 o 
  -3   4  12       34.41       28.29      6.30 o 
  -2   4  12      233.05      230.93     11.01 o 
  -1   4  12      145.37      141.26     15.48 o 
   0   4  12       54.84       55.81      3.36 o 
   1   4  12      523.75      524.76     21.37 o 
   2   4  12        0.81        7.52      3.16 o 
  -5   5  12        3.71        4.27      5.19 o 
  -4   5  12       58.19       55.25      6.88 o 
  -3   5  12       61.41       53.72     14.30 o 
  -2   5  12        1.59        3.30      4.89 o 
  -1   5  12      392.60      395.92     13.00 o 
   0   5  12        0.99        0.23      3.22 o 
   1   5  12      344.34      338.42      9.46 o 
  -3   6  12       60.35       52.55      6.73 o 
  -2   6  12        0.00       -6.53      6.58 o 
  -1  -7  13      199.60      222.62     10.32 o 
   0  -7  13       18.89       23.40      8.09 o 
  -3  -6  13      102.13      109.93      9.35 o 
  -2  -6  13        7.89        6.99      3.44 o 
  -1  -6  13      156.04      146.29      7.63 o 
   0  -6  13       68.96       76.34      4.48 o 
   1  -6  13        0.41        2.14      2.79 o 
   2  -6  13      348.98      390.68     19.04 o 
  -4  -5  13       15.87       18.29      5.65 o 
  -3  -5  13        4.81        5.38      3.83 o 
  -2  -5  13      249.35      244.97      7.62 o 
  -1  -5  13       73.87       82.12      7.20 o 
   0  -5  13      223.21      232.11      7.14 o 
   1  -5  13       45.84       39.38      3.94 o 
   2  -5  13      110.57      132.26     11.41 o 
   3  -5  13      131.14      123.12     12.45 o 
  -5  -4  13      258.47      270.64      7.99 o 
  -4  -4  13        1.21        2.53      4.16 o 
  -3  -4  13      156.10      164.91      5.88 o 
  -2  -4  13      279.53      279.28      8.98 o 
  -1  -4  13       11.71       12.20      3.64 o 
   0  -4  13      117.32      113.83      5.52 o 
   1  -4  13      218.68      225.98     15.06 o 
   2  -4  13        1.27        1.75      9.94 o 
   3  -4  13      197.23      186.39     28.32 o 
  -5  -3  13       28.36       26.47      4.39 o 
  -4  -3  13      338.40      337.84      9.09 o 
  -3  -3  13       21.62       15.15      3.74 o 
  -2  -3  13      368.39      364.08      8.72 o 
  -1  -3  13      327.78      313.49      7.88 o 
   0  -3  13      181.50      188.60      7.58 o 
   1  -3  13       75.77       74.45      6.59 o 
   2  -3  13       57.19       44.00      6.98 o 
   3  -3  13        9.78       15.11      7.39 o 
  -6  -2  13       44.37       33.74      4.32 o 
  -5  -2  13      530.36      533.77     11.36 o 
  -4  -2  13       63.57       71.39      4.69 o 
  -3  -2  13       72.63       76.35      4.69 o 
  -2  -2  13      172.36      179.52      6.06 o 
  -1  -2  13      479.45      487.43     11.06 o 
   0  -2  13       32.52       39.61      4.01 o 
   1  -2  13      265.79      267.07      4.86 o 
   2  -2  13      246.66      211.11     11.98 o 
   3  -2  13       90.11       85.00      9.85 o 
  -6  -1  13       56.63       43.47      9.90 o 
  -5  -1  13      244.25      247.05     20.53 o 
  -4  -1  13       78.31       80.67     22.90 o 
  -3  -1  13      188.97      209.66      7.91 o 
  -2  -1  13        1.34       11.68      4.45 o 
  -1  -1  13      301.28      302.76      6.43 o 
   0  -1  13      144.87      132.41      3.81 o 
   1  -1  13       10.26        9.75      1.91 o 
   2  -1  13      154.46      130.94      9.57 o 
   3  -1  13        0.60        6.53      6.20 o 
  -6   0  13       59.50       52.33     10.23 o 
  -5   0  13       80.23      103.33     10.84 o 
  -4   0  13       34.23       33.81      3.00 o 
  -3   0  13       75.72       72.71      3.36 o 
  -2   0  13      231.87      225.64      5.01 o 
  -1   0  13      110.89      114.87     15.13 o 
   0   0  13      518.37      494.54      8.54 o 
   1   0  13        3.93        4.88      2.35 o 
   2   0  13       39.22       31.59      6.49 o 
   3   0  13       39.23       41.86      7.67 o 
  -6   1  13        2.05        4.42      5.17 o 
  -5   1  13       56.57       78.61      8.74 o 
  -4   1  13        5.55        5.02      4.27 o 
  -3   1  13      196.95      201.58      7.68 o 
  -2   1  13      137.60      145.75      7.39 o 
  -1   1  13       44.28       48.11     10.11 o 
   0   1  13      205.56      199.13      4.54 o 
   1   1  13       89.71       89.61      3.49 o 
   2   1  13       70.37       77.19      7.53 o 
   3   1  13       59.40       44.23     12.98 o 
  -6   2  13        0.55        1.60      4.94 o 
  -5   2  13      112.81      121.77      8.24 o 
  -4   2  13      317.57      303.77     10.43 o 
  -3   2  13       12.15       12.95      4.30 o 
  -2   2  13      294.30      297.35     10.17 o 
  -1   2  13        0.93       -0.41      3.08 o 
   0   2  13      162.66      171.94      4.84 o 
   1   2  13       83.65       89.96      4.65 o 
   2   2  13      118.81      107.78      8.24 o 
  -5   3  13       53.18       57.94      7.11 o 
  -4   3  13      137.25      138.61      8.07 o 
  -3   3  13        3.74        6.22      5.19 o 
  -2   3  13       54.29       53.33      6.41 o 
  -1   3  13      101.63      121.40      7.14 o 
   0   3  13      115.79      115.20      7.72 o 
   1   3  13      166.67      169.72      4.50 o 
  -4   4  13      153.54      170.69     21.12 o 
  -3   4  13       39.82       40.40      5.84 o 
  -2   4  13        1.38        1.33      6.41 o 
  -1   4  13        8.16        8.26      3.80 o 
   0   4  13      141.08      131.96      4.32 o 
  -2  -5  14      155.20      160.66      8.15 o 
  -1  -5  14        2.12        0.45      3.29 o 
   0  -5  14      159.96      165.29      9.04 o 
   1  -5  14      150.62      148.51      5.97 o 
  -4  -4  14      108.58      118.07      6.97 o 
  -3  -4  14       28.85       21.81      6.02 o 
  -2  -4  14       34.53       26.66      4.50 o 
  -1  -4  14        1.84        0.36      3.14 o 
   0  -4  14        7.79       14.38      6.80 o 
   1  -4  14      299.28      278.96      9.68 o 
   2  -4  14      139.42      134.68     11.84 o 
  -4  -3  14       54.48       56.68      5.18 o 
  -3  -3  14       22.43       23.14      4.22 o 
  -2  -3  14      146.41      163.96      7.95 o 
  -1  -3  14      187.97      200.62      9.07 o 
   0  -3  14      117.49      109.40      5.26 o 
   1  -3  14       87.34       82.28      3.87 o 
   2  -3  14       82.35      108.49     10.23 o 
  -5  -2  14        1.19       -0.51      3.14 o 
  -4  -2  14        0.78        1.33      3.04 o 
  -3  -2  14       55.24       57.12      5.47 o 
  -2  -2  14       23.44       28.07      5.52 o 
  -1  -2  14      121.90      115.18     14.68 o 
   0  -2  14      247.92      244.54      5.24 o 
   1  -2  14        0.01       -1.10      1.76 o 
   2  -2  14      402.13      359.75     16.10 o 
  -5  -1  14      378.40      349.86     17.52 o 
  -4  -1  14        5.53        4.51      2.91 o 
  -3  -1  14       41.38       42.40      3.92 o 
  -2  -1  14      108.62      109.60      4.26 o 
  -1  -1  14      156.00      144.35      5.87 o 
   0  -1  14      365.30      382.25      8.86 o 
   1  -1  14      375.74      365.12     10.53 o 
   2  -1  14       40.78       43.42     13.12 o 
  -5   0  14      375.53      363.64     17.95 o 
  -4   0  14       13.30       11.24      4.84 o 
  -3   0  14       17.98       15.90      4.61 o 
  -2   0  14      187.60      195.24      8.44 o 
  -1   0  14        1.15        1.64      3.62 o 
   0   0  14      223.78      226.43      7.07 o 
   1   0  14      248.06      240.66     10.37 o 
   2   0  14       58.44       58.86      7.81 o 
  -5   1  14      382.57      365.91     15.41 o 
  -4   1  14       97.10      100.99      7.28 o 
  -3   1  14        0.48        5.29      6.90 o 
  -2   1  14      227.33      245.57      9.64 o 
  -1   1  14       30.48       23.76      3.75 o 
   0   1  14        0.14        2.26      2.44 o 
   1   1  14      426.20      402.87      6.70 o 
  -4   2  14      234.68      222.26      9.66 o 
  -3   2  14      121.41      129.14      7.22 o 
  -2   2  14       93.47      101.21      7.46 o 
  -1   2  14      119.39      123.39      7.05 o 
   0   2  14        1.62        0.41      3.13 o 
  -3   3  14      301.43      325.97     13.19 o 
  -2   3  14        6.01        2.53      3.75 o 
  -1   3  14      118.89      122.38      6.14 o 
  -2  -3  15        0.76       11.22      5.40 o 
  -1  -3  15       37.69       37.37      4.48 o 
  -2  -2  15      174.28      170.42      7.89 o 
  -1  -2  15        5.46       -0.10      2.28 o 
   0  -2  15      108.17      115.15      7.68 o 
  -3  -1  15       16.05       16.79      3.19 o 
  -2  -1  15      217.80      209.11      6.69 o 
  -1  -1  15       51.71       39.27      3.84 o 
   0  -1  15        2.99        1.95      4.71 o 
  -3   0  15       49.17       51.62      8.19 o 
  -2   0  15      114.56      113.26      7.51 o 
  -1   0  15       87.68      100.23      6.43 o 
                                                 
